# Supplementary material for: Versatile and sensitive detection of mono- and poly(ADP-ribosyl)ation reveals XRCC1-dependent remodelling of PARP1 signalling
Source: Nat Commun. 2026 Apr 2;17:3216. doi: 10.1038/s41467-026-71311-4 (PMC13057200; doi:10.1038/s41467-026-71311-4)
Supplement: Supplementary file 3 — Supplementary Data 1 [file 41467_2026_71311_MOESM3_ESM.xlsx]

## Sheet: RawFilesPublicDataSet
20190116_LUMOS1_LC4_SCL-IAH_AR_C_AB1_R1_F0.raw
20190116_LUMOS1_LC4_SCL-IAH_AR_C_AB1_R1_F1.raw
20190116_LUMOS1_LC4_SCL-IAH_AR_C_AB1_R1_F2.raw
20190116_LUMOS1_LC4_SCL-IAH_AR_C_AB1_R1_F3.raw
20190116_LUMOS1_LC4_SCL-IAH_AR_C_AB1_R2_F0.raw
20190116_LUMOS1_LC4_SCL-IAH_AR_C_AB1_R2_F1.raw
20190116_LUMOS1_LC4_SCL-IAH_AR_C_AB1_R2_F2.raw
20190116_LUMOS1_LC4_SCL-IAH_AR_C_AB1_R2_F3.raw
20190116_LUMOS1_LC4_SCL-IAH_AR_C_AB1_R3_F0.raw
20190116_LUMOS1_LC4_SCL-IAH_AR_C_AB1_R3_F1.raw
20190116_LUMOS1_LC4_SCL-IAH_AR_C_AB1_R3_F2.raw
20190116_LUMOS1_LC4_SCL-IAH_AR_C_AB1_R3_F3.raw
20190116_LUMOS1_LC4_SCL-IAH_AR_C_AB1_R4_F0.raw
20190116_LUMOS1_LC4_SCL-IAH_AR_C_AB1_R4_F1.raw
20190116_LUMOS1_LC4_SCL-IAH_AR_C_AB1_R4_F2.raw
20190116_LUMOS1_LC4_SCL-IAH_AR_C_AB1_R4_F3.raw
20190116_LUMOS1_LC4_SCL-IAH_AR_C_AB2_R1_F0.raw
20190116_LUMOS1_LC4_SCL-IAH_AR_C_AB2_R1_F1.raw
20190116_LUMOS1_LC4_SCL-IAH_AR_C_AB2_R1_F2.raw
20190116_LUMOS1_LC4_SCL-IAH_AR_C_AB2_R1_F3.raw
20190116_LUMOS1_LC4_SCL-IAH_AR_C_AB2_R2_F0.raw
20190116_LUMOS1_LC4_SCL-IAH_AR_C_AB2_R2_F1.raw
20190116_LUMOS1_LC4_SCL-IAH_AR_C_AB2_R2_F2.raw
20190116_LUMOS1_LC4_SCL-IAH_AR_C_AB2_R2_F3.raw
20190116_LUMOS1_LC4_SCL-IAH_AR_C_AB2_R3_F0.raw
20190116_LUMOS1_LC4_SCL-IAH_AR_C_AB2_R3_F1.raw
20190116_LUMOS1_LC4_SCL-IAH_AR_C_AB2_R3_F2.raw
20190116_LUMOS1_LC4_SCL-IAH_AR_C_AB2_R3_F3.raw
20190116_LUMOS1_LC4_SCL-IAH_AR_C_AB2_R4_F0.raw
20190116_LUMOS1_LC4_SCL-IAH_AR_C_AB2_R4_F1.raw
20190116_LUMOS1_LC4_SCL-IAH_AR_C_AB2_R4_F2.raw
20190116_LUMOS1_LC4_SCL-IAH_AR_C_AB2_R4_F3.raw
20190116_LUMOS1_LC4_SCL-IAH_AR_C_AF_R1_F0.raw
20190116_LUMOS1_LC4_SCL-IAH_AR_C_AF_R1_F1.raw
20190116_LUMOS1_LC4_SCL-IAH_AR_C_AF_R1_F2.raw
20190116_LUMOS1_LC4_SCL-IAH_AR_C_AF_R1_F3.raw
20190116_LUMOS1_LC4_SCL-IAH_AR_C_AF_R2_F0.raw
20190116_LUMOS1_LC4_SCL-IAH_AR_C_AF_R2_F1.raw
20190116_LUMOS1_LC4_SCL-IAH_AR_C_AF_R2_F2.raw
20190116_LUMOS1_LC4_SCL-IAH_AR_C_AF_R2_F3.raw
20190116_LUMOS1_LC4_SCL-IAH_AR_C_AF_R3_F0.raw
20190116_LUMOS1_LC4_SCL-IAH_AR_C_AF_R3_F1.raw
20190116_LUMOS1_LC4_SCL-IAH_AR_C_AF_R3_F2.raw
20190116_LUMOS1_LC4_SCL-IAH_AR_C_AF_R3_F3.raw
20190116_LUMOS1_LC4_SCL-IAH_AR_C_AF_R4_F0.raw
20190116_LUMOS1_LC4_SCL-IAH_AR_C_AF_R4_F1.raw
20190116_LUMOS1_LC4_SCL-IAH_AR_C_AF_R4_F2.raw
20190116_LUMOS1_LC4_SCL-IAH_AR_C_AF_R4_F3.raw

## Sheet: Filtered Di-ADPr Sites
Proteins	Positions.within.proteins	Leading.proteins	Protein	Protein.names	Gene.names	Fasta.headers	Localization.prob	Score.diff	PEP	Score	Delta.score	Score.for.localization	Localization.prob.AB11	Score.diff.AB11	PEP.AB11	Score.AB11	Localization.prob.AB12	Score.diff.AB12	PEP.AB12	Score.AB12	Localization.prob.AB13	Score.diff.AB13	PEP.AB13	Score.AB13	Localization.prob.AB21	Score.diff.AB21	PEP.AB21	Score.AB21	Localization.prob.AB22	Score.diff.AB22	PEP.AB22	Score.AB22	Localization.prob.AB23	Score.diff.AB23	PEP.AB23	Score.AB23	Localization.prob.AB24	Score.diff.AB24	PEP.AB24	Score.AB24	Localization.prob.AF1	Score.diff.AF1	PEP.AF1	Score.AF1	Localization.prob.AF2	Score.diff.AF2	PEP.AF2	Score.AF2	Localization.prob.AF3
O60814;P57053;P58876;P62807;Q16778;Q93079;Q5QNW6;Q8N257;Q99877;Q99880	15;15;15;15;15;15;15;15;15;15	O60814;P58876;P62807;Q16778;Q93079;Q8N257;Q99877;Q99880	P62807	Histone H2B type 1-K;Histone H2B type F-S;Histone H2B type 1-D;Histone H2B type 1-C/E/F/G/I;Histone H2B type 2-E;Histone H2B type 1-H;Histone H2B type 2-F;Histone H2B type 3-B;Histone H2B type 1-N;Histone H2B type 1-L	H2BC12;H2BC12L;H2BC5;H2BC4;H2BC21;H2BC9;H2BC18;H2BC26;H2BC15;H2BC13	sp|O60814|H2B1K_HUMAN Histone H2B type 1-K OS=Homo sapiens OX=9606 GN=H2BC12 PE=1 SV=3;sp|P57053|H2BFS_HUMAN Histone H2B type F-S OS=Homo sapiens OX=9606 GN=H2BC12L PE=1 SV=2;sp|P58876|H2B1D_HUMAN Histone H2B type 1-D OS=Homo sapiens OX=9606 GN=H2BC5 PE=1	0,996633	25,518	9,49216e-09	92,201	90,746	92,201	NA	NA	NA	NA	NA	NA	NA	NA	0	0	NA	NA	0	0	NA	NA	NA	NA	NA	NA	NA	NA	NA	NA	NA	NA	NA	NA	0,876341	11,9687	0,00957991	29,082	0,95833	14,7767	0,000834008	43,858	0,994836
O60814;P57053;P62807;Q16778	7;7;7;7	O60814;P62807;Q16778	P62807	Histone H2B type 1-K;Histone H2B type F-S;Histone H2B type 1-C/E/F/G/I;Histone H2B type 2-E	H2BC12;H2BC12L;H2BC4;H2BC21	sp|O60814|H2B1K_HUMAN Histone H2B type 1-K OS=Homo sapiens OX=9606 GN=H2BC12 PE=1 SV=3;sp|P57053|H2BFS_HUMAN Histone H2B type F-S OS=Homo sapiens OX=9606 GN=H2BC12L PE=1 SV=2;sp|P62807|H2B1C_HUMAN Histone H2B type 1-C/E/F/G/I OS=Homo sapiens OX=9606 GN=H2B	0,999978	46,7509	1,40442e-09	92,201	89,57	84,522	0,999851	38,3331	1,1962e-07	83,278	0,999908	40,4359	1,54119e-08	92,201	0,999851	38,3331	1,1962e-07	83,278	0	0	NA	NA	NA	NA	NA	NA	0,999845	38,3331	1,1962e-07	83,278	0,469968	3,0416	0,0811177	8,4443	0,999956	43,9348	3,11536e-07	75,571	0,999978	46,7509	1,40442e-09	84,522	0,999956
P09874	499	P09874	P09874	Poly [ADP-ribose] polymerase 1;Poly [ADP-ribose] polymerase 1, processed C-terminus;Poly [ADP-ribose] polymerase 1, processed N-terminus	PARP1	sp|P09874|PARP1_HUMAN Poly [ADP-ribose] polymerase 1 OS=Homo sapiens OX=9606 GN=PARP1 PE=1 SV=4	0,895931	9,34958	5,91012e-07	71,922	51,469	71,922	NA	NA	NA	NA	NA	NA	NA	NA	NA	NA	NA	NA	NA	NA	NA	NA	NA	NA	NA	NA	NA	NA	NA	NA	NA	NA	NA	NA	NA	NA	NA	NA	NA	NA	NA	NA	0,895931
P09874	507	P09874	P09874	Poly [ADP-ribose] polymerase 1;Poly [ADP-ribose] polymerase 1, processed C-terminus;Poly [ADP-ribose] polymerase 1, processed N-terminus	PARP1	sp|P09874|PARP1_HUMAN Poly [ADP-ribose] polymerase 1 OS=Homo sapiens OX=9606 GN=PARP1 PE=1 SV=4	0,849544	8,18041	8,68238e-08	90,104	89,992	90,104	NA	NA	NA	NA	NA	NA	NA	NA	NA	NA	NA	NA	NA	NA	NA	NA	NA	NA	NA	NA	NA	NA	NA	NA	NA	NA	NA	NA	0,777114	6,39521	1,51603e-05	52,735	0,5	0	2,0668e-07	83,429	0,849544
P10412	27	P10412	P10412	Histone H1.4	H1-4	sp|P10412|H14_HUMAN Histone H1.4 OS=Homo sapiens OX=9606 GN=H1-4 PE=1 SV=2	0,995269	23,2304	1,0179e-20	148,27	142,08	148,27	NA	NA	NA	NA	NA	NA	NA	NA	0	0	NA	NA	NA	NA	NA	NA	NA	NA	NA	NA	NA	NA	NA	NA	NA	NA	NA	NA	0,947254	13,7167	9,08088e-05	51,488	0,885615	8,98662	3,06632e-07	76,825	0,995269
P10412	150	P10412	P10412	Histone H1.4	H1-4	sp|P10412|H14_HUMAN Histone H1.4 OS=Homo sapiens OX=9606 GN=H1-4 PE=1 SV=2	0,987646	19,5259	1,26036e-30	136,27	135,87	136,27	NA	NA	NA	NA	0,631513	4,76435	0,0633955	14,838	NA	NA	NA	NA	NA	NA	NA	NA	0,926263	12,0454	0,0296016	26,884	NA	NA	NA	NA	NA	NA	NA	NA	0,985005	18,3675	1,75843e-10	93,938	0,961973	15,5928	1,69309e-05	67,081	0,986491
P16403	150	P16403	P16403	Histone H1.2	H1-2	sp|P16403|H12_HUMAN Histone H1.2 OS=Homo sapiens OX=9606 GN=H1-2 PE=1 SV=2	0,986491	18,6541	8,79631e-05	78,728	70,573	78,728	NA	NA	NA	NA	0,631513	4,76435	0,0633955	14,838	NA	NA	NA	NA	NA	NA	NA	NA	0,926263	12,0454	0,0296016	26,884	NA	NA	NA	NA	NA	NA	NA	NA	0,733489	5,63609	0,00496518	36,506	0,927713	12,7562	0,000166741	44,392	0,986491
P17096	8	P17096	P17096	High mobility group protein HMG-I/HMG-Y	HMGA1	sp|P17096|HMGA1_HUMAN High mobility group protein HMG-I/HMG-Y OS=Homo sapiens OX=9606 GN=HMGA1 PE=1 SV=3	0,987869	19,1079	4,52068e-16	111,31	110,46	111,31	NA	NA	NA	NA	NA	NA	NA	NA	0	0	NA	NA	NA	NA	NA	NA	NA	NA	NA	NA	NA	NA	NA	NA	NA	NA	NA	NA	0	0	NA	NA	NA	NA	NA	NA	0,987869
P58876;Q93079;Q5QNW6;Q8N257;Q99877;Q99880	7;7;7;7;7;7	P58876;Q93079;Q8N257;Q99877;Q99880		Histone H2B type 1-D;Histone H2B type 1-H;Histone H2B type 2-F;Histone H2B type 3-B;Histone H2B type 1-N;Histone H2B type 1-L	H2BC5;H2BC9;H2BC18;H2BC26;H2BC15;H2BC13	sp|P58876|H2B1D_HUMAN Histone H2B type 1-D OS=Homo sapiens OX=9606 GN=H2BC5 PE=1 SV=2;sp|Q93079|H2B1H_HUMAN Histone H2B type 1-H OS=Homo sapiens OX=9606 GN=H2BC9 PE=1 SV=3;sp|Q5QNW6|H2B2F_HUMAN Histone H2B type 2-F OS=Homo sapiens OX=9606 GN=H2BC18 PE=1 SV	0,999978	46,7509	1,40442e-09	92,201	89,57	84,522	0,999851	38,3331	1,1962e-07	83,278	0,999908	40,4359	1,54119e-08	92,201	0,999851	38,3331	1,1962e-07	83,278	0	0	NA	NA	NA	NA	NA	NA	0,999845	38,3331	1,1962e-07	83,278	0,469968	3,0416	0,0811177	8,4443	0,999956	43,9348	3,11536e-07	75,571	0,999978	46,7509	1,40442e-09	84,522	0,999956
Q00839	690	Q00839	Q00839	Heterogeneous nuclear ribonucleoprotein U	HNRNPU	sp|Q00839|HNRPU_HUMAN Heterogeneous nuclear ribonucleoprotein U OS=Homo sapiens OX=9606 GN=HNRNPU PE=1 SV=6	0,93444	16,3661	0,000443582	63,961	62,553	63,961	NA	NA	NA	NA	NA	NA	NA	NA	NA	NA	NA	NA	NA	NA	NA	NA	NA	NA	NA	NA	NA	NA	NA	NA	NA	NA	NA	NA	NA	NA	NA	NA	NA	NA	NA	NA	0,93444
Q5SSJ5	543	Q5SSJ5	Q5SSJ5	Heterochromatin protein 1-binding protein 3	HP1BP3	sp|Q5SSJ5|HP1B3_HUMAN Heterochromatin protein 1-binding protein 3 OS=Homo sapiens OX=9606 GN=HP1BP3 PE=1 SV=1	0,991568	21,1956	0,000735625	70,865	62,709	70,865	NA	NA	NA	NA	NA	NA	NA	NA	NA	NA	NA	NA	NA	NA	NA	NA	NA	NA	NA	NA	NA	NA	NA	NA	NA	NA	NA	NA	NA	NA	NA	NA	NA	NA	NA	NA	0,991568
Q9NR30	765	Q9NR30	Q9NR30	Nucleolar RNA helicase 2	DDX21	sp|Q9NR30|DDX21_HUMAN Nucleolar RNA helicase 2 OS=Homo sapiens OX=9606 GN=DDX21 PE=1 SV=5	0,993515	23,9614	5,34177e-05	51,488	51,002	32,117	NA	NA	NA	NA	NA	NA	NA	NA	NA	NA	NA	NA	NA	NA	NA	NA	NA	NA	NA	NA	NA	NA	NA	NA	NA	NA	NA	NA	0,991617	21,122	5,34177e-05	51,488	0,574601	5,12626	0,0214101	25,997	0,993515
P68431;Q71DI3;Q6NXT2;P84243;Q16695;Q5TEC6	11;11;11;11;11;11	P68431;P84243;Q16695;Q5TEC6	P68431	Histone H3.1;Histone H3.2;Histone H3.3C;Histone H3.3;Histone H3.1t;Histone H3-7	H3C1;H3C15;H3-5;H3-3A;H3-4;H3-7	sp|P68431|H31_HUMAN Histone H3.1 OS=Homo sapiens OX=9606 GN=H3C1 PE=1 SV=2;sp|Q71DI3|H32_HUMAN Histone H3.2 OS=Homo sapiens OX=9606 GN=H3C15 PE=1 SV=3;sp|Q6NXT2|H3C_HUMAN Histone H3.3C OS=Homo sapiens OX=9606 GN=H3-5 PE=1 SV=3;sp|P84243|H33_HUMAN Histone H	0.997344	28.7571	1.26036e-30	136.27	131.67	136.27	0.617743	4.08513	0.0782522	12.241	0.82101	6.90723	0.00160894	38.176	0.798146	6.90723	0.0210421	38.176					0.792817	6.27738	0.0116051	31.268	0.82101	6.90723	0.00160894	38.176	0.89402	9.34958	9.44488e-07	71.922	0.607889	5.63836	0.00474743	31.636	0.964737	17.4415	1.52078e-08	103.82	0.997344
[truncated: 146 more columns]
