# Supplementary material for: Versatile and sensitive detection of mono- and poly(ADP-ribosyl)ation reveals XRCC1-dependent remodelling of PARP1 signalling
Source: Nat Commun. 2026 Apr 2;17:3216. doi: 10.1038/s41467-026-71311-4 (PMC13057200; doi:10.1038/s41467-026-71311-4)
Supplement: Supplementary file 6 — Source Data [file 41467_2026_71311_MOESM6_ESM.zip]

Archive with 4 entries (4 files):
- source data_supl.xlsx
- __MACOSX/._source data_supl.xlsx
- source data_main.xlsx
- __MACOSX/._source data_main.xlsx
