# Supplementary material for: Versatile and sensitive detection of mono- and poly(ADP-ribosyl)ation reveals XRCC1-dependent remodelling of PARP1 signalling
Source: Nat Commun. 2026 Apr 2;17:3216. doi: 10.1038/s41467-026-71311-4 (PMC13057200; doi:10.1038/s41467-026-71311-4)
Supplement: Supplementary file 6 — Source Data [file 41467_2026_71311_MOESM6_ESM.zip › source data_supl.xlsx]

## Sheet: 3A
	CST			ENZO			Millipore			138			235
mono-ADPr	1	1	1	1	1	1	1	1	1	1	1	1	1	1	1
poly-ADPr	7.12565	24.478	1.08639	0.934315	0.948264	0.26067	8.40464	13.0561	1.29517	71.1623	21.7713	19.5484	55.994	32.4918	19.6831

## Sheet: 3C
	CST			WWE			10H			139 IgG			235 IgG			138 HRP			235 HRP
dilution 1	1007.81	1934.47	1763.61	1744.58	1203.46	1690.08	26.215	28.779	37.212	944.464	2272.86	1113.86	825.922	1390.33	523.863	14370	25381.4	19550.7	26279	8357.37	1028.62
dilution 2	480.235	924.067	796.826	1026.89	1013.36	1540.55	34.047	36.285	33.791	398.814	1365.19	716.113	263.914	988.884	591.677	17112.7	35529.3	23154.8	15542.2	2982.32	3593.28
dilution 3	253.611	585.651	382.78	364.783	982.209	954.559	32.464	24.936	25.961	76.051	390.211	239.215	64.476	321.504	205.651	3967.94	15990	10706.3	8763.81	7214.53	5934.45
dilution 4	47.219	85.14	209.462	103.785	440.549	418.717	21.327	19.798	27.126	19.401	210.518	95.531	29.358	106.012	100.421	1125.08	5448.81	6214.41	1649.39	5109.5	4009.47
dilution 5	14.988	68.15	67.233	50.74	131.257	108.158	17.198	15.924	17.669	17.027	29.368	43.183	18.701	40.995	42.412	954.262	1479.66	1656.49	1219.61	1761.52	2031.92
dilution 6	15.646	36.591	43.427	15.28	60.955	90.347	15.769	15.026	14.373	24.973	32.606	31.018	17.317	16.684	29.595	490.548	745.367	1103.15	473.2	919.546	1142.75
dilution 7	14.07	29.2	24.729	16.227	47.67	49.614	14.589	15.774	16.869	18.411	28.128	22.074	14.305	133.461	22.149	104.143	626.663	611.558	311.221	646.315	665.54

## Sheet: 3D
	138HRP			235HRP			10H ENZO			Millipore WWE
all	10.7242	22.6753	10.9101	22.1937	7.90933	8.68582	1.16853	2.41464	1.17651	12.4374	6.30496	1.03766
noHPF1	11.3261	28.8709	6.91139	15.8293	12.9986	6.03883	2.25671	2.20214	1.04562	8.97369	4.42659	1.03982
noNAD	1	1	1	1	1	1	1	1	1	1	1	1

## Sheet: 3G
	138HRP			235HRP			WWE			CST
UT	3.43443	12.4571	33.5021	6.16533	16.8186	11.7069	2.44501	2.69121	2.63446	3.26371	6.71799	6.26112
UTola	1	1	1	1	1	1	1	1	1	1	1	1
T	15.8689	37.6604	70.9486	24.2219	98.5704	31.5595	12.6069	12.1482	14.7164	13.7599	22.6277	29.8318
Tola	0.98344	2.03913	3.30402	2.33111	2.75868	1.36848	1.78314	1.27231	1.02351	1.00827	1.5026	2.75713

## Sheet: 3H
	138HRP			235HRP			WWE			10H
UT	0.765865	2.47996	1.30464	1.794	1.98767	2.96646	0.999229	1.04877	1.08538	1.13267	1.66	0.98379
UTola	1	1	1	1	1	1	1	1	1	1	1	1

## Sheet: 4B
	10H-PFA			WWE-PFA			AB647-PFA			AB138-PFA			AB235-PFA			10H-MeOH			WWE-MeOH			AB647-MeOH			AB138-MeOH			AB235-MeOH
olaparib	1	1	1	1	1	1	1	1	1	1	1	1	1	1	1	1	1	1	1	1	1	1	1	1	1	1	1	1	1	1
H2O2	1.1108	1.1411	1.16932	1.30872	1.32352	1.33902	4.16627	4.22197	4.27289	2.00688	2.02569	2.04479	1.17179	1.23094	1.28864	2.8272	0.992637	3.15164	1.67444	1.62223	1.58361	4.72563	4.46	4.19848	3.43337	3.32835	3.21587	3.57754	3.40339	3.23359

## Sheet: 4C
	138_50			138_200			138_1000			138_3200			235_50			235_200			235_1000			235_3200
damaged	4.30943	5.50581	5.32661	8.15065	4.78733	5.01353	14.0568	15.6495	15.5418	8.91128	10.9605	16.5182	5.72887	5.27977	4.87747	14.7635	10.6169	10.7541	7.98952	9.50487	7.95396	6.69242	6.56417	11.3739
undamaged	1.15692	1.01014	1.32119	1.37735	1.0777	0.910192	3.78906	4.54232	3.9042	2.75045	2.29977	2.65099	1.48551	1.2331	1.36475	2.67367	2.66338	3.41382	1.12981	1.25544	0.849843	1.99431	2.0583	2.02662
undamaged + olaparib	1	1	1	1	1	1	1	1	1	1	1	1	1	1	1	1	1	1	1	1	1	1	1	1

## Sheet: 4D
	Mono-adpr			Poly-adpr
undamaged	1	1	1	1	1	1
damaged	13.663	12.6974	13.5266	7.1679	4.58981	7.28494

## Sheet: 5E
	122			647
damaged	27.0724	33.614	24.3794	31.7444	25.1722	38.0229
damaged + olaparib	1	1	1	1	1	1

## Sheet: 5G
	644			568			558
undamaged	1	1	1	1	1	1	1	1	1
undamaged + olaparib	1.0792	1.07957	1.13522	1.57339	0.740049	1.18252	1.07092	1.66803	0.94799
damaged	27.1856	3.35044	2.80954	101.099	23.6419	21.3936	46.2398	24.7493	8.38895
damaged+olaparib	1.31399	1.19145	1.09358	3.27795	3.01736	2.47031	2.50575	2.67422	1.02373

[truncated: 16 more sheets: 5H, 5I, 5J, 5K, 6A, 6B, 6C, 6D, 6E, 6F, 6G, 7A, 7B, 7C, 7D, 7E]
