# Supplementary material for: Versatile and sensitive detection of mono- and poly(ADP-ribosyl)ation reveals XRCC1-dependent remodelling of PARP1 signalling
Source: Nat Commun. 2026 Apr 2;17:3216. doi: 10.1038/s41467-026-71311-4 (PMC13057200; doi:10.1038/s41467-026-71311-4)
Supplement: Supplementary file 6 — Source Data [file 41467_2026_71311_MOESM6_ESM.zip › source data_main.xlsx]

## Sheet: 3A
AB used:	CST	CST	Millipore	Millipore	Enzo		AbD64138	AbD64235	AbD43647	Enzo
	D9P7Z	D9P7Z	MABE1031	MABE1031	10H		HRP	HRP	HRP	10H
	1 µg/ml	0.1 µg/ml	1 µg/ml	0.1 µg/ml	1 µg/ml		0.1 µg/ml	0.1 µg/ml	0.1 µg/ml	0.1 µg/ml

## Sheet: 3F
	AbD64138			AbD64235			AbD43647			CST Pan			MABE1031			10H Enzo
	rep1	rep2	rep3	rep1	rep2	rep3	rep1	rep2	rep3	rep1	rep2	rep3	rep1	rep2	rep3	rep1	rep2	rep3
undamaged	1	1	1	1	1	1	1	1	1	1	1	1	1	1	1	1	1	1
undamaged + olaparib	0.66304	0.807429	0.494334	0.832828	0.351563	0.514579	0.754719	0.562386	0.486111	0.551068	0.339958	0.33369	0.279737	0.548987	1.24036	0.681719	1.88639	1.86308
damaged	9.78677	30.7504	14.0138	11.0399	6.84533	5.43974	37.098	11.8942	14.779	9.67536	10.2886	14.1828	1.5642	1.25662	1.41597	3.86388	1.25368	2.03175
damaged + olaparib	3.2082	4.47037	1.19058	5.52641	1.1869	1.12656	1.49499	1.57686	1.07124	1.55541	1.33407	1.65237	1.20839	1.24004	1.02029	1.50256	0.653511	0.512531

## Sheet: 4B
Abd33205
H1.4 S149-ADPR	H3 (1-21)-WT	H3 S10-ADPR	H3 S28-ADPR	PARP1 S507-ADPR	mono-ADPR
12178.4	-8.125	7266.88	5749.5	5114	50.5
15194	46.5	4914	1760.5	1928.5	53
18897.5	48	10440	5553.5	5977	68.5
Abd41122
H1.4 S149-ADPR	H3 (1-21)-WT	H3 S10-ADPR	H3 S28-ADPR	PARP1 S507-ADPR	mono-ADPR
25487.9	-8.625	12831.9	13373	10644	149
30663	28.5	12330.5	5411.5	4033	65.5
36762	42.5	16307	8771.5	7418	120.5
AbD43647
H1.4 S149-ADPR	H3 (1-21)-WT	H3 S10-ADPR	H3 S28-ADPR	PARP1 S507-ADPR	mono-ADPR
13623.4	-3.625	13403.4	34400	15813.5	4065
15499.5	47.5	17496	25719.5	9306	2055.5
16215.5	60.5	18114.5	25722.5	12856	3728.5
AbD33644
H1.4 S149-ADPR	H3 (1-21)-WT	H3 S10-ADPR	H3 S28-ADPR	PARP1 S507-ADPR	mono-ADPR
35.375	-4.625	892.875	536.5	50	19.5
41	47	867.5	243.5	42	32.5
89.5	34	1972.5	427	81	64
AbD55568
H1.4 S149-ADPR	H3 (1-21)-WT	H3 S10-ADPR	H3 S28-ADPR	PARP1 S507-ADPR	mono-ADPR
24.375	26.375	38043.4	33630	1883	113
65	66	39172.5	15492.5	489	45
267.5	89.5	32857.5	22438	1298.5	99.5
AbD55558
H1.4 S149-ADPR	H3 (1-21)-WT	H3 S10-ADPR	H3 S28-ADPR	PARP1 S507-ADPR	mono-ADPR
48.375	61.875	45928.4	37917.5	567	183
49.5	51	32483.5	19218.5	107.5	53.5
268	106	32643.5	28397.5	413	100

## Sheet: 4E
AbD33205				AbD41122
205 - UT	Ola	H2O2+Ola	H2O2	122 - UT	Ola	H2O2+Ola	H2O2
1	1.37715	3.7408	58.2397	2.08636	1.82805	10.5865	357.917
1	1.24689	4.50723	32.9461	1.92967	2.41591	13.6007	124.211
1	1.38419	3.42512	22.3253	1.81447	1.74396	16.6892	73.9077

## Sheet: 6A
	XRCC1KO																				WT
Time (sec)	WWE										macroD2										Time (sec)	WWE										macroD2
0	1	1	1	1	1	1	1	1	1	1	1	1	1	1	1	1	1	1	1	1	0	1	1	1	1	1	1	1	1	1	1	1	1	1	1	1	1	1	1	1	1
5	2.47165	3.2763	2.64997	1.08418	3.03803	1.25814	2.99836	2.72456	3.00837	3.5918	1.19829	1.178	1.08452	1.13793	1.10736	1.04565	1.10043	1.10286	1.08138	1.07772	5	2.36217	1.71892	1.66037	3.39536	1.98443	1.94855	1.72024	2.25277	1.97179	1.6424	1.06709	1.04021	1.05991	1.0872	1.0839	1.0655	1.06235	1.10649	1.08812	1.03922
10	3.2516	3.50811	3.81286	1.12474	3.50678	1.6076	4.1304	2.99247	3.39345	3.72863	1.26297	1.22358	1.1252	1.19828	1.13573	1.06185	1.16826	1.18435	1.12593	1.13772	10	3.35008	2.23679	2.28792	3.89464	2.02004	2.58466	1.79099	2.22195	2.01956	2.12407	1.14004	1.07373	1.10837	1.1276	1.11409	1.10044	1.08447	1.12392	1.11425	1.06743
15	3.37439	3.21883	4.32183	1.14318	3.33482	1.90728	3.91314	2.61705	2.86514	3.17545	1.34265	1.26086	1.1438	1.22066	1.1759	1.0831	1.21312	1.21294	1.14522	1.1547	15	3.75839	2.3482	2.6084	3.83467	1.90551	2.68777	1.77898	2.10229	1.9021	2.21763	1.19147	1.10206	1.14644	1.16667	1.12434	1.13566	1.08486	1.15954	1.12103	1.08954
20	3.28599	2.93355	4.36863	1.19163	3.13089	2.1029	3.46726	2.41551	2.56346	2.82524	1.34304	1.28333	1.19244	1.24386	1.17233	1.08453	1.22789	1.22598	1.15804	1.17898	20	3.77728	2.3109	2.67836	3.7293	1.8654	2.64077	1.73755	1.98132	1.84242	2.21408	1.21035	1.12194	1.18416	1.20382	1.15488	1.14489	1.08579	1.16486	1.14896	1.111
25	3.12333	2.7354	4.26308	1.21996	3.01611	2.259	3.12593	2.24995	2.37846	2.67835	1.37379	1.30976	1.22087	1.24181	1.1922	1.08838	1.24554	1.24101	1.17352	1.18826	25	3.65616	2.20146	2.63658	3.61579	1.91294	2.56941	1.7052	1.92388	1.87293	2.14296	1.23997	1.13595	1.20817	1.2192	1.16068	1.15224	1.09835	1.19844	1.1469	1.12861
30	3.00021	2.57412	4.03211	1.25423	2.88778	2.35154	2.83066	2.15842	2.25223	2.53535	1.36783	1.29253	1.2552	1.2036	1.20119	1.09742	1.26271	1.25224	1.18416	1.21035	30	3.52749	2.10318	2.53632	3.48298	1.86985	2.50475	1.70932	1.88825	1.78999	2.07656	1.23893	1.14369	1.21839	1.22891	1.17647	1.16515	1.11256	1.20354	1.16489	1.13809
35	2.91675	2.50045	3.91924	1.27219	2.82542	2.4292	2.69931	2.09846	2.20915	2.46605	1.37011	1.31299	1.27319	1.26557	1.20203	1.09594	1.26895	1.26833	1.2035	1.21624	35	3.41017	2.06933	2.46223	3.44688	1.80281	2.47887	1.66893	1.82251	1.76092	2.04446	1.2631	1.16152	1.23285	1.23804	1.18478	1.16769	1.12176	1.21704	1.17202	1.14919
40	2.83638	2.47012	3.80724	1.28786	2.75673	2.46418	2.58219	2.04095	2.14323	2.39621	1.37352	1.33038	1.28895	1.27483	1.20238	1.1009	1.27783	1.27166	1.22041	1.22345	40	3.26333	2.03238	2.37476	3.41569	1.7714	2.42657	1.63473	1.74766	1.735	2.00618	1.28612	1.17696	1.25197	1.2567	1.20028	1.18848	1.11536	1.20684	1.18936	1.16631
45	2.74585	2.40042	3.6807	1.28666	2.69689	2.48229	2.49624	2.02401	2.11219	2.33285	1.44587	1.35219	1.28762	1.29117	1.22865	1.11433	1.28906	1.28631	1.22017	1.23914	45	3.16404	1.98523	2.31113	3.299	1.73271	2.427	1.59191	1.69589	1.69364	1.98065	1.28312	1.17605	1.25942	1.26818	1.19333	1.18978	1.12444	1.24541	1.19038	1.17081
50	2.68373	2.30743	3.60698	1.2894	2.61755	2.5133	2.44143	1.99897	2.09859	2.27011	1.42086	1.34588	1.29012	1.29756	1.23254	1.12422	1.30853	1.30563	1.23673	1.25038	50	3.12886	1.94317	2.24706	3.26218	1.72199	2.38683	1.65316	1.67344	1.68798	1.95196	1.297	1.18524	1.26801	1.29682	1.19643	1.19292	1.15275	1.22224	1.19422	1.18091
55	2.61021	2.26735	3.51313	1.29372	2.61654	2.53561	2.38826	1.98537	2.08324	2.23956	1.43113	1.37855	1.29457	1.32004	1.22868	1.11988	1.32803	1.31054	1.2481	1.25126	55	3.05709	1.91712	2.21456	3.2234	1.69729	2.3719	1.64727	1.65834	1.66541	1.90837	1.30753	1.18395	1.27512	1.2783	1.20107	1.20847	1.15667	1.25697	1.19577	1.17806
60	2.56399	2.2537	3.45875	1.30536	2.61517	2.54617	2.35833	1.99161	2.06632	2.21605	1.42768	1.38831	1.30617	1.31186	1.23376	1.1259	1.32848	1.31756	1.25288	1.26497	60	2.99761	1.90338	2.16556	3.1967	1.66994	2.37081	1.62431	1.62901	1.63863	1.87929	1.32256	1.20141	1.28717	1.31183	1.2009	1.20805	1.14982	1.26662	1.20085	1.19158
65	2.49713	2.1806	3.40531	1.30332	2.58848	2.56336	2.30534	1.98672	2.04335	2.18173	1.42386	1.3959	1.30408	1.33533	1.24292	1.12905	1.33447	1.3337	1.26497	1.26362	65	2.9392	1.88209	2.12863	3.13647	1.67044	2.36185	1.63297	1.6019	1.61986	1.85234	1.32554	1.20353	1.30006	1.32998	1.21949	1.21041	1.16312	1.26334	1.21045	1.19086
70	2.46545	2.12206	3.34204	1.30482	2.53937	2.5478	2.23592	1.98408	2.0241	2.16838	1.42429	1.41367	1.30551	1.37358	1.23773	1.13724	1.34689	1.34877	1.27054	1.26935	70	2.91327	1.85425	2.09569	3.09072	1.62493	2.36754	1.63648	1.56991	1.61147	1.82688	1.35081	1.20288	1.30883	1.32484	1.1935	1.21762	1.1492	1.25314	1.19357	1.19097
75	2.41347	2.10497	3.31755	1.30665	2.53532	2.53805	2.23119	1.99619	2.00506	2.13859	1.46616	1.42503	1.30737	1.37228	1.25412	1.13978	1.36507	1.35285	1.27443	1.2832	75	2.84783	1.84713	2.09385	3.04481	1.58982	2.36281	1.69473	1.54794	1.57442	1.81446	1.36079	1.20962	1.32136	1.32982	1.21319	1.20756	1.17101	1.26778	1.20863	1.19726
80	2.36663	2.09081	3.27203	1.31173	2.50047	2.54965	2.19624	1.99981	1.9838	2.13215	1.48067	1.4543	1.31241	1.38977	1.28151	1.1428	1.3653	1.36963	1.29604	1.29274	80	2.8253	1.82289	2.05958	3.00364	1.59854	2.37601	1.71022	1.52183	1.60082	1.81171	1.35142	1.21623	1.32778	1.33231	1.23314	1.22569	1.17301	1.29998	1.23856	1.20785
85	2.32755	2.04543	3.24576	1.31575	2.47954	2.55471	2.16127	2.0211	1.96609	2.09799	1.43897	1.44551	1.31655	1.38796	1.2802	1.14411	1.37332	1.38578	1.29111	1.2958	85	2.81378	1.79545	2.04226	2.9699	1.60295	2.37294	1.7421	1.50477	1.59635	1.77792	1.37798	1.21123	1.33405	1.34258	1.21597	1.21696	1.17822	1.30495	1.22492	1.20115
90	2.28596	1.99418	3.23595	1.31874	2.42767	2.55001	2.14093	1.99226	1.95085	2.0882	1.48564	1.44129	1.31947	1.39207	1.29399	1.15396	1.3854	1.3829	1.29853	1.29798	90	2.74667	1.80629	2.03039	2.94181	1.59271	2.37657	1.76358	1.50038	1.58011	1.78032	1.37898	1.22585	1.35069	1.34254	1.23124	1.22948	1.17965	1.33061	1.23949	1.21111
95	2.24762	1.98265	3.20808	1.31361	2.42924	2.54903	2.1114	2.02759	1.92906	2.07366	1.48243	1.46786	1.31453	1.42095	1.29292	1.1565	1.39854	1.39903	1.31146	1.30298	95	2.70698	1.78753	2.0108	2.86677	1.53554	2.36009	1.78664	1.47544	1.53725	1.76437	1.37684	1.22076	1.35783	1.3451	1.21587	1.22743	1.17994	1.3135	1.23032	1.20986
100	2.21506	1.96421	3.1932	1.32685	2.43997	2.54901	2.0804	2.02455	1.93489	2.09215	1.46711	1.46789	1.32767	1.43232	1.28766	1.15685	1.38662	1.41464	1.3148	1.30962	100	2.65853	1.77974	1.98001	2.87335	1.5507	2.34737	1.81913	1.4813	1.5393	1.75874	1.3783	1.21942	1.34688	1.34557	1.22306	1.22133	1.19236	1.30633	1.22535	1.20783
105	2.18537	1.93908	3.15186	1.32847	2.43349	2.50508	2.04059	2.02036	1.94941	2.06972	1.48161	1.48435	1.32934	1.4513	1.33017	1.15476	1.40764	1.41589	1.32949	1.3125	105	2.63742	1.76041	1.97072	2.87935	1.56115	2.30849	1.84411	1.47221	1.55067	1.73308	1.37188	1.22704	1.36134	1.3748	1.2305	1.22466	1.20429	1.31623	1.24502	1.21508
110	2.15162	1.92474	3.16484	1.3313	2.44385	2.5058	2.03767	2.04593	1.94531	2.08607	1.51856	1.49723	1.33205	1.45576	1.32412	1.14895	1.41609	1.42305	1.33295	1.31744	110	2.61375	1.74649	1.9703	2.84537	1.52523	2.29969	1.82125	1.45738	1.51292	1.72473	1.38359	1.2263	1.37283	1.3883	1.23533	1.21808	1.19845	1.36726	1.24523	1.21415
115	2.1302	1.90004	3.13626	1.34335	2.49221	2.49974	2.02128	2.04699	1.94546	2.11106	1.51216	1.48684	1.34429	1.45605	1.34212	1.15701	1.41401	1.43667	1.33356	1.32853	115	2.56019	1.70029	1.95056	2.80755	1.57246	2.27284	1.76767	1.48695	1.55068	1.67032	1.37614	1.2181	1.37493	1.37243	1.24993	1.21598	1.19367	1.35468	1.245	1.20334
120	2.09983	1.86939	3.13074	1.34397	2.50457	2.50608	1.99155	2.05918	1.93768	2.08057	1.54678	1.50372	1.34502	1.47826	1.37028	1.16297	1.42899	1.45208	1.35797	1.32635	120	2.49549	1.68814	1.92517	2.76812	1.57978	2.2917	1.7621	1.46406	1.57093	1.66908	1.38669	1.21503	1.3693	1.35474	1.25199	1.23121	1.18763	1.3566	1.25599	1.20219
125	2.06233	1.85236	3.12023	1.34192	2.48154	2.4966	1.98353	2.04099	1.9295	2.07802	1.52246	1.52473	1.34305	1.48367	1.37514	1.16374	1.42863	1.45487	1.35392	1.33949	125	2.49661	1.66884	1.91286	2.7543	1.56607	2.27513	1.7783	1.45215	1.54984	1.64173	1.39438	1.21902	1.37015	1.37128	1.24295	1.24858	1.18203	1.35266	1.25578	1.20653
130	2.03462	1.83296	3.10899	1.3435	2.43405	2.48316	1.9631	2.05037	1.92868	2.09219	1.54538	1.53013	1.34419	1.47551	1.35423	1.1571	1.42806	1.47411	1.35357	1.3481	130	2.45269	1.65221	1.89363	2.75325	1.55751	2.26811	1.75122	1.43456	1.53731	1.64503	1.39868	1.21449	1.37666	1.37425	1.25007	1.2345	1.21534	1.35756	1.24681	1.20752
135	2.02544	1.83978	3.08913	1.35794	2.48158	2.47407	1.93332	2.05032	1.94469	2.12311	1.54827	1.5483	1.35899	1.48601	1.37604	1.16682	1.4422	1.47601	1.37716	1.33983	135	2.42545	1.63459	1.8827	2.72289	1.58204	2.24056	1.8093	1.41757	1.56131	1.63394	1.38784	1.2182	1.37998	1.39395	1.26787	1.2459	1.21685	1.35306	1.26473	1.2149
140	1.99015	1.80215	3.02627	1.3471	2.46593	2.47224	1.91567	2.049	1.91702	2.10888	1.58105	1.55538	1.34841	1.51629	1.3801	1.17139	1.4479	1.48373	1.37307	1.33783	140	2.3838	1.62471	1.87446	2.68603	1.58233	2.27678	1.80747	1.40827	1.54552	1.62555	1.39627	1.22653	1.38954	1.38182	1.26493	1.24516	1.23121	1.3636	1.25104	1.22487
145	1.97494	1.78683	3.04092	1.3521	2.43362	2.45442	1.9226	2.08032	1.91931	2.08031	1.54341	1.53741	1.35315	1.50929	1.38441	1.17003	1.4557	1.49813	1.39491	1.35144	145	2.37394	1.61779	1.86787	2.72619	1.59274	2.28115	1.82879	1.41205	1.55353	1.617	1.38625	1.21578	1.39041	1.38604	1.29013	1.25164	1.2206	1.39012	1.27203	1.21233
150	1.95002	1.77994	3.03811	1.35927	2.43906	2.42951	1.92416	2.0761	1.92338	2.1242	1.5958	1.57194	1.36042	1.52777	1.38616	1.16833	1.46613	1.50281	1.38857	1.36268	150	2.34937	1.59473	1.84649	2.67388	1.60902	2.27703	1.81972	1.40406	1.5662	1.584	1.39443	1.20786	1.38911	1.39439	1.28701	1.25594	1.2241	1.3727	1.27749	1.20434
155	1.93798	1.78139	3.04974	1.36298	2.42758	2.44961	1.91834	2.08986	1.92709	2.15695	1.57682	1.57332	1.36404	1.53533	1.42702	1.1733	1.46538	1.51952	1.39914	1.36635	155	2.34407	1.59278	1.83986	2.71383	1.5684	2.26639	1.85489	1.40407	1.54818	1.58448	1.39262	1.21556	1.38803	1.38924	1.26554	1.25789	1.22129	1.39557	1.25844	1.21296
160	1.92682	1.77537	3.05233	1.3589	2.48294	2.44567	1.91218	2.08546	1.91543	2.12974	1.55644	1.61118	1.36019	1.54395	1.41	1.18	1.4747	1.52698	1.41781	1.36795	160	2.31479	1.58355	1.82103	2.66956	1.57491	2.2709	1.838	1.39878	1.5438	1.57968	1.38563	1.22036	1.38767	1.4091	1.2743	1.25139	1.24137	1.39773	1.26314	1.21654
165	1.92043	1.75787	3.03268	1.36859	2.49951	2.45705	1.8981	2.08869	1.93716	2.15278	1.60306	1.60068	1.36969	1.57302	1.42642	1.17992	1.47434	1.53583	1.42278	1.3871	165	2.29045	1.57757	1.80314	2.66531	1.58522	2.28174	1.83205	1.3874	1.54785	1.57259	1.39109	1.22087	1.39409	1.39824	1.28321	1.27141	1.24171	1.38896	1.27144	1.21733
170	1.89835	1.74401	2.99559	1.35428	2.4705	2.47064	1.8741	2.0887	1.92999	2.17243	1.63152	1.61862	1.35547	1.58408	1.45291	1.18319	1.47654	1.53906	1.42645	1.37596	170	2.27084	1.56364	1.78498	2.64108	1.58864	2.26751	1.88751	1.38626	1.54509	1.55713	1.39374	1.21267	1.3963	1.38948	1.28766	1.29054	1.24418	1.35175	1.27227	1.21111
175	1.8848	1.75569	3.00107	1.34724	2.50492	2.43752	1.85658	2.103	1.92162	2.14977	1.6359	1.64046	1.34852	1.59557	1.45731	1.18265	1.49081	1.54784	1.42809	1.39057	175	2.24368	1.54953	1.76947	2.64462	1.57941	2.2443	1.90751	1.37054	1.53283	1.54557	1.38323	1.20939	1.38838	1.38265	1.28105	1.26598	1.2504	1.39001	1.26661	1.20849
180	1.86083	1.72557	2.98774	1.37348	2.50471	2.44571	1.85012	2.07843	1.91413	2.16583	1.68856	1.64106	1.37471	1.58289	1.45308	1.1838	1.47963	1.55646	1.43111	1.39127	180	2.19876	1.52717	1.76086	2.60834	1.6085	2.24601	1.903	1.37889	1.55288	1.52735	1.38637	1.20239	1.39826	1.38605	1.27669	1.24555	1.23878	1.39074	1.25693	1.20498
185	1.85197	1.74217	3.00554	1.36909	2.47074	2.4348	1.85416	2.10864	1.91759	2.17972	1.62404	1.65316	1.37037	1.59232	1.46519	1.18552	1.48127	1.5552	1.43328	1.3922	185	2.20487	1.5273	1.74237	2.63296	1.61446	2.22934	1.87101	1.39183	1.56309	1.52364	1.3757	1.19849	1.39382	1.40456	1.30621	1.25463	1.25152	1.40138	1.27951	1.19905
190	1.84568	1.75107	3.00621	1.37702	2.52005	2.41888	1.84333	2.08019	1.91375	2.16555	1.61384	1.66482	1.37845	1.61165	1.49882	1.18454	1.47945	1.55728	1.45316	1.41074	190	2.16508	1.53208	1.73934	2.64464	1.56539	2.2272	1.92043	1.40377	1.53688	1.52706	1.36725	1.21603	1.40092	1.36881	1.28413	1.2607	1.24334	1.43592	1.26521	1.21481
195	1.8219	1.73303	2.98974	1.37133	2.5226	2.39444	1.83156	2.0836	1.91852	2.19811	1.61681	1.65852	1.37275	1.61895	1.52157	1.18424	1.49519	1.56071	1.4467	1.40907	195	2.14527	1.54856	1.72385	2.6396	1.5758	2.20181	1.92005	1.36746	1.51688	1.54165	1.3611	1.22271	1.394	1.38567	1.27197	1.25987	1.24455	1.44417	1.25616	1.22059
200	1.82221	1.75629	2.97607	1.37901	2.56457	2.3987	1.8568	2.09761	1.92189	2.18515	1.64107	1.69611	1.38027	1.62682	1.53016	1.18763	1.4931	1.58249	1.45742	1.40059	200	2.13101	1.54564	1.71222	2.63243	1.56829	2.21532	1.9398	1.39635	1.5046	1.5369	1.35298	1.23647	1.40539	1.37814	1.28932	1.24297	1.27141	1.41264	1.26833	1.23337
205	1.81411	1.75238	2.97702	1.38777	2.54542	2.38311	1.83027	2.09057	1.91034	2.16508	1.6559	1.69904	1.38923	1.62931	1.5476	1.18745	1.4993	1.56954	1.46282	1.40188	205	2.12277	1.54071	1.70355	2.60735	1.56581	2.1946	1.93817	1.39961	1.5093	1.52761	1.36317	1.22985	1.41051	1.3888	1.28267	1.24731	1.25231	1.44554	1.25865	1.22108
210	1.79303	1.74778	2.9694	1.38746	2.5553	2.3691	1.8253	2.10036	1.91707	2.19718	1.62865	1.73586	1.38884	1.64263	1.55229	1.18684	1.49773	1.58401	1.47459	1.41292	210	2.15336	1.54644	1.70906	2.61697	1.57801	2.16555	1.97506	1.39308	1.5175	1.53841	1.3754	1.23543	1.41159	1.39101	1.28579	1.24703	1.26092	1.45243	1.26394	1.22966
215	1.79257	1.76346	2.99086	1.39868	2.56009	2.36713	1.82682	2.1146	1.93389	2.23624	1.60908	1.70756	1.40012	1.65612	1.56082	1.18407	1.51121	1.58645	1.48418	1.40196	215	2.11932	1.54599	1.69034	2.61815	1.58159	2.16178	1.99588	1.42253	1.51636	1.54381	1.37044	1.2393	1.40063	1.40396	1.28171	1.24276	1.26778	1.43905	1.25614	1.23608
220	1.7866	1.74388	2.97488	1.38845	2.61716	2.35533	1.82781	2.07931	1.92172	2.18627	1.68023	1.76713	1.38969	1.66815	1.58238	1.18558	1.50942	1.58146	1.49138	1.41132	220	2.10277	1.53767	1.6784	2.58663	1.5677	2.16789	1.95549	1.41835	1.5104	1.54097	1.37347	1.23458	1.40647	1.38461	1.26974	1.25968	1.28591	1.45253	1.24041	1.23386
225	1.7711	1.73436	2.96359	1.40162	2.62952	2.33348	1.81647	2.09859	1.92733	2.21149	1.67308	1.78056	1.40312	1.68233	1.60665	1.18292	1.51301	1.59672	1.50786	1.42721	225	2.10196	1.54566	1.66848	2.59475	1.57201	2.17293	1.99142	1.4121	1.50964	1.54185	1.38739	1.24016	1.40142	1.38241	1.27252	1.25398	1.28656	1.48442	1.24377	1.23493
230	1.76548	1.74368	2.95642	1.39683	2.59366	2.32136	1.80625	2.10293	1.92427	2.24213	1.67312	1.76105	1.39827	1.66609	1.59621	1.18173	1.50689	1.60357	1.50398	1.41345	230	2.10047	1.5351	1.66274	2.5168	1.53519	2.15418	1.96604	1.39782	1.49396	1.53635	1.3699	1.22996	1.40369	1.38464	1.28386	1.24289	1.26762	1.47292	1.26233	1.22755
235	1.75537	1.73965	2.96264	1.39707	2.6041	2.3077	1.80652	2.09519	1.90708	2.21067	1.69827	1.78267	1.39842	1.69062	1.60604	1.18336	1.50934	1.6002	1.49598	1.41914	235	2.05157	1.54159	1.65768	2.55005	1.55724	2.16918	1.96508	1.39756	1.4974	1.53746	1.35187	1.23369	1.39893	1.39994	1.29227	1.24661	1.27045	1.47086	1.26233	1.22856
240	1.75107	1.72367	2.95501	1.40936	2.6017	2.28781	1.81433	2.14029	1.90076	2.24398	1.66007	1.78544	1.41061	1.67386	1.60454	1.17313	1.52575	1.61241	1.50269	1.43615	240	2.04753	1.53584	1.64471	2.52254	1.56162	2.17526	1.97379	1.41663	1.51074	1.53471	1.35373	1.23749	1.40364	1.39978	1.28621	1.25061	1.25682	1.48582	1.26768	1.23481
245	1.749	1.72923	2.93828	1.40228	2.5854	2.28025	1.80931	2.13443	1.90971	2.29131	1.66425	1.78462	1.40353	1.68572	1.62216	1.17341	1.52062	1.62399	1.50363	1.43922	245	2.03242	1.53033	1.64539	2.48288	1.55201	2.17871	2.02033	1.41595	1.49697	1.52406	1.36555	1.24373	1.40319	1.37453	1.26324	1.2758	1.27207	1.51097	1.24364	1.24063
250	1.72825	1.71643	2.94058	1.39803	2.57231	2.27834	1.82652	2.15166	1.93687	2.3033	1.70978	1.80631	1.39926	1.67524	1.61602	1.17541	1.52313	1.61673	1.52833	1.44328	250	2.04933	1.53165	1.64554	2.5059	1.5729	2.16915	2.02952	1.41031	1.50251	1.52789	1.35861	1.25116	1.4004	1.39655	1.28895	1.24456	1.27734	1.49894	1.26027	1.25003
255	1.73349	1.71012	2.93411	1.39955	2.58424	2.26671	1.80323	2.15916	1.90308	2.31411	1.65241	1.83908	1.40088	1.69994	1.65231	1.17904	1.51872	1.61701	1.5196	1.44505	255	2.03066	1.52914	1.6339	2.49944	1.54726	2.15383	1.98841	1.40313	1.503	1.52075	1.34967	1.25959	1.40166	1.39778	1.25209	1.24806	1.2942	1.50849	1.23203	1.25297
260	1.72341	1.72155	2.94138	1.40476	2.60767	2.26675	1.81031	2.16926	1.92701	2.33205	1.70138	1.82212	1.40602	1.69418	1.64596	1.17847	1.5173	1.63475	1.53666	1.44966	260	2.01274	1.53181	1.61813	2.48863	1.56635	2.17299	1.99116	1.41323	1.51239	1.52723	1.34987	1.25083	1.40089	1.38461	1.27361	1.2609	1.30584	1.50936	1.25131	1.24712
265	1.72069	1.72063	2.93586	1.41156	2.63378	2.26343	1.82084	2.17899	1.92576	2.34859	1.68065	1.83353	1.41299	1.70035	1.68566	1.18012	1.53325	1.63554	1.53803	1.45816	265	2.00426	1.51031	1.61112	2.49688	1.57356	2.17207	1.97882	1.38998	1.53795	1.50811	1.34484	1.25273	1.40982	1.37708	1.2806	1.25611	1.28237	1.52629	1.25846	1.25208
270	1.71286	1.71701	2.92938	1.39626	2.6463	2.25902	1.81905	2.18166	1.92801	2.3477	1.63109	1.83415	1.39763	1.7	1.69048	1.18295	1.52938	1.64743	1.53589	1.44858	270	1.98772	1.51488	1.60618	2.45902	1.57508	2.17617	2.01448	1.39459	1.52619	1.51633	1.33027	1.24842	1.40273	1.36804	1.27745	1.2592	1.31629	1.51894	1.25639	1.24714
275	1.71366	1.70905	2.89967	1.40128	2.66925	2.2393	1.82487	2.2009	1.9282	2.34098	1.65474	1.87665	1.4025	1.70652	1.71026	1.17922	1.52788	1.65589	1.56178	1.45651	275	1.98415	1.51761	1.58797	2.49135	1.55696	2.15493	2.00886	1.40055	1.50669	1.51728	1.32804	1.24971	1.39095	1.37805	1.28161	1.2461	1.29987	1.55423	1.26054	1.24982
280	1.70423	1.73268	2.91273	1.40423	2.67696	2.23591	1.81714	2.20198	1.9331	2.37493	1.64354	1.85964	1.40562	1.71858	1.70749	1.18122	1.53327	1.66639	1.55523	1.46548	280	1.96775	1.49808	1.57692	2.42713	1.54482	2.16309	2.01557	1.39663	1.50235	1.50014	1.33235	1.23456	1.39175	1.37213	1.28117	1.2448	1.3002	1.51619	1.26113	1.23327
285	1.71285	1.7132	2.91277	1.4147	2.68067	2.24274	1.81262	2.20204	1.91363	2.34978	1.68294	1.86571	1.41602	1.71807	1.73598	1.18078	1.53744	1.6663	1.56573	1.47793	285	1.96957	1.50173	1.56984	2.4239	1.57481	2.16368	2.00124	1.39687	1.52651	1.50194	1.31992	1.24921	1.39006	1.37888	1.28577	1.25495	1.30585	1.53834	1.26851	1.24899
290	1.70665	1.72167	2.92933	1.42094	2.70131	2.22826	1.82535	2.2021	1.89945	2.3794	1.70357	1.88143	1.42224	1.71978	1.74078	1.18456	1.54125	1.66116	1.55186	1.46515	290	1.94892	1.5078	1.5623	2.39237	1.57658	2.14873	1.9694	1.40799	1.52076	1.49864	1.31978	1.25176	1.38905	1.37467	1.28376	1.2374	1.308	1.53489	1.26095	1.24803
295	1.70258	1.7165	2.93468	1.42249	2.66398	2.20279	1.79839	2.17332	1.89476	2.35227		1.88136	1.42382	1.72558	1.77067	1.18622	1.52735	1.64586	1.56725	1.4621	295	1.94092	1.51087	1.55952	2.42	1.57006	2.15428	1.94647	1.40426	1.51714	1.50138	1.3301	1.26117	1.39508	1.38433	1.28438	1.24984	1.29666	1.53588	1.26174	1.2581
300	1.70227	1.70989	2.92757	1.42119	2.68578	2.20355	1.81946	2.19842	1.9341	2.36901	1.71613	1.89963	1.42228	1.7179	1.75066	1.18507	1.53868	1.65621	1.58297	1.46811	300	1.94104	1.50189	1.55262	2.39171	1.59162	2.15033	1.93767	1.37705	1.53994	1.49583	1.33374	1.2486	1.38752	1.36502	1.28275	1.24501	1.29613	1.55998	1.26133	1.24741
305	1.69682	1.71203	2.91909	1.42728	2.71553	2.19415	1.81337	2.20279	1.91394	2.39846	1.70013	1.8933	1.42845	1.73312	1.78932	1.18891	1.5377	1.65718	1.57492	1.48595	305	1.93144	1.49863	1.54891	2.36543	1.56555	2.14513	1.95385	1.38875	1.51216	1.4937	1.32352	1.25042	1.38399	1.37266	1.28153	1.24723	1.31017	1.55299	1.26495	1.24857
310	1.68422	1.72636	2.90564	1.4287	2.69071	2.19266	1.81311	2.19944	1.91909	2.38601	1.7257	1.88156	1.4299	1.73674	1.78769	1.19111	1.53206	1.66467	1.57944	1.48874	310	1.9354	1.49818	1.53899	2.37761	1.54635	2.13036	1.95914	1.37708	1.48244	1.49539	1.30943	1.24831	1.39479	1.34227	1.30206	1.23284	1.30875	1.52734	1.27532	1.25172
315	1.6882	1.71	2.92687	1.43109	2.72081	2.18305	1.80982	2.20962	1.95395	2.43845	1.67667	1.9059	1.43224	1.72239	1.76667	1.19176	1.54505	1.67093	1.61084	1.48603	315	1.92122	1.49805	1.54941	2.38664	1.57364	2.15722	1.99738	1.39277	1.52749	1.49206	1.32293	1.25388	1.39597	1.35896	1.29321	1.26108	1.31598	1.53729	1.2776	1.25473
320	1.68212	1.72229	2.89966	1.43038	2.73449	2.18335	1.82245	2.20425	1.94955	2.46628	1.69233	1.91274	1.43157	1.74648	1.8095	1.19204	1.53546	1.69042	1.60564	1.49557	320	1.91054	1.49268	1.54215	2.31933	1.57014	2.15568	1.96115	1.38592	1.5338	1.48352	1.30425	1.25048	1.39488	1.34849	1.27837	1.25596	1.30625	1.55577	1.26898	1.24676
325	1.67793	1.70355	2.90485	1.43535	2.74445	2.15756	1.8176	2.22227	1.95439	2.4837	1.65262	1.90811	1.43654	1.74919	1.84923	1.19174	1.54456	1.68527	1.61782	1.48298	325	1.90207	1.48103	1.53896	2.36894	1.5631	2.16817	1.98173	1.37686	1.52565	1.47105	1.32404	1.25824	1.39359	1.33943	1.28145	1.24975	1.31884	1.56654	1.2613	1.25573
330	1.66819	1.71877	2.88279	1.42302	2.76935	2.14313	1.80853	2.20269	1.9435	2.49729	1.67614	1.93207	1.42426	1.73077	1.8584	1.18366	1.54564	1.68009	1.62922	1.50944	330	1.91084	1.47639	1.53923	2.3204	1.55822	2.15372	2.01093	1.36659	1.52615	1.46576	1.30853	1.25314	1.39318	1.33125	1.27945	1.26975	1.32842	1.54822	1.26241	1.25063
335	1.67277	1.71861	2.87655	1.43496	2.76918	2.13169	1.82078	2.22473	1.97589	2.50783	1.69962	1.91223	1.43614	1.74238	1.86033	1.18475	1.55066	1.70417	1.62813	1.50937	335	1.93449	1.46966	1.54803	2.33719	1.59438	2.18121	2.00366	1.37682	1.54488	1.45603	1.32617	1.24648	1.3967	1.32713	1.29068	1.25479	1.29581	1.52237	1.27342	1.24175
340	1.67196	1.69527	2.85842	1.42691	2.77652	2.11944	1.82976	2.245	1.96826	2.52868	1.69336	1.93166	1.42812	1.72948	1.87123	1.18687	1.54279	1.69948	1.63813	1.50174	340	1.89919	1.47433	1.52951	2.27587	1.56302	2.20271	2.01361	1.37404	1.53859	1.46272	1.30268	1.25058	1.39888	1.32791	1.28272	1.25535	1.30864	1.54211	1.27091	1.25088
345	1.66925	1.71321	2.86003	1.42204	2.73292	2.13031	1.81755	2.23936	1.96112	2.56332	1.6685	1.92979	1.42336	1.72541	1.8715	1.18538	1.54635	1.69951	1.63888	1.52166	345	1.9016	1.46409	1.53468	2.29345	1.55736	2.20062	1.95992	1.36508	1.55692	1.44693	1.30703	1.24223	1.39788	1.33452	1.28991	1.27069	1.29883	1.53644	1.28305	1.23989
350	1.65949	1.71071	2.84728	1.41206	2.79484	2.12337	1.81782	2.24893	1.94118	2.56635	1.67795	1.95384	1.41343	1.728	1.89835	1.1892	1.54137	1.7055	1.63998	1.51555	350	1.90244	1.46701	1.52472	2.2999	1.55064	2.18711	1.97031	1.35236	1.53734	1.45464	1.3069	1.24677	1.40184	1.33036	1.27373	1.26258	1.29866	1.51887	1.27959	1.24196
355	1.66217	1.70519	2.84938	1.43351	2.78921	2.11017	1.81354	2.23369	1.93619	2.5902	1.69872	1.96437	1.43486	1.73763	1.94361	1.19315	1.54035	1.70536	1.61429	1.51482	355	1.89726	1.4574	1.50505	2.24845	1.54055	2.19371	1.92573	1.37482	1.56222	1.44388	1.31568	1.23792	1.3948	1.33674	1.26037	1.26658	1.30029	1.55877	1.28842	1.23249
360	1.66153	1.71258	2.84964	1.43294	2.80538	2.11132	1.81869	2.26454	1.94344	2.61381	1.688	1.95874	1.43421	1.718	1.93953	1.19392	1.55113	1.73211	1.6429	1.53299	360	1.89423	1.45404	1.50993	2.24408	1.52518	2.20092	1.94193	1.35721	1.52045	1.44218	1.2989	1.23892	1.39861	1.32341	1.28062	1.26866	1.26924	1.54453	1.30003	1.23846
365	1.66451	1.70216	2.84063	1.42564	2.81973	2.09676	1.8209	2.27132	1.91436	2.61792	1.71058	1.97882	1.42693	1.74254	1.97603	1.19452	1.55152	1.71883	1.62412	1.53333	365	1.89298	1.44987	1.50468	2.20693	1.54057	2.20038	1.91822	1.3501	1.53621	1.4387	1.29585	1.23741	1.38237	1.30842	1.28047	1.2801	1.30497	1.59884	1.27566	1.23455
370	1.65832	1.70308	2.82721	1.43283	2.82325	2.08981	1.82103	2.27326	1.88988	2.63721	1.67562	1.9554	1.43408	1.75458	1.98403	1.19496	1.53902	1.73405	1.59609	1.54072	370	1.88382	1.44832	1.50267	2.22186	1.54936	2.27808	1.9317	1.35415	1.52946	1.44141	1.28855	1.22122	1.38789	1.3183	1.29232	1.27414	1.27319	1.5699	1.29746	1.22122
375	1.66859	1.69186	2.83524	1.42819	2.77103	2.06743	1.80737	2.25783	1.86667	2.6309	1.69497	1.96123	1.42956	1.72927	2.00414	1.19232	1.53043	1.73068	1.60134	1.54107	375	1.88117	1.43523	1.49341	2.19907	1.53885	2.34157	1.86848	1.36457	1.54367	1.42623	1.29275	1.22131	1.39176	1.31539	1.27269	1.27887	1.27857	1.58155	1.29458	1.22007
380	1.65781	1.68927	2.82114	1.43403	2.77095	2.05172	1.79501	2.2613	1.82725	2.64289	1.71488	1.99209	1.43535	1.74347	2.02422	1.18751	1.53407	1.72985	1.59192	1.53615	380	1.87196	1.43928	1.49076	2.22286	1.54004	2.42137	1.89787	1.35975	1.55748	1.43209	1.28029	1.23462	1.39005	1.30508	1.25848	1.27811	1.28821	1.58307	1.28891	1.23257
385	1.67268	1.69154	2.81952	1.4373	2.79266	2.04252	1.81893	2.26914	1.82826	2.68845	1.72534	2.00427	1.43867	1.73871	2.01073	1.18711	1.54158	1.73206	1.57055	1.53786	385	1.87111	1.4349	1.49665	2.2161	1.5737	2.41593	1.91791	1.35523	1.5279	1.4181	1.29061	1.23866	1.39654	1.31649	1.29278	1.27688	1.27786	1.5774	1.29394	1.23382
390	1.67077	1.67405	2.82017	1.43143	2.78773	2.03152	1.81561	2.27433	1.80016	2.70123	1.72428	1.96494	1.43267	1.73804	2.05333	1.18474	1.54963	1.73037	1.58419	1.54689	390	1.86957	1.44943	1.49097	2.19782	1.56139	2.4309	1.91264	1.36559	1.544	1.43437	1.29614	1.23969	1.38858	1.32108	1.30187	1.28739	1.26913	1.59416	1.30805	1.23684
395	1.65173	1.66617	2.82733	1.43325	2.80718	2.0238	1.81551	2.28437	1.75847	2.71283	1.65863	1.96221	1.43446	1.73895	2.0319	1.18387	1.54222	1.73891	1.55189	1.55293	395	1.87986	1.43911	1.49672	2.18429	1.59137	2.41271	1.88468	1.36431	1.55148	1.42083	1.2863	1.23382	1.39513	1.31559	1.28924	1.29055	1.27159	1.56003	1.28163	1.23174
400	1.65203	1.67615	2.79924	1.43965	2.7752	2.01704	1.80704	2.27061	1.75788	2.69851	1.67209	1.94126	1.44086	1.71502	2.05124	1.18512	1.53412	1.74041	1.56108	1.55117	400	1.87635	1.44113	1.49175	2.1889	1.60639	2.39699	1.86602	1.36221	1.5536	1.41919	1.29177	1.24563	1.39528	1.30012	1.28882	1.29601	1.29359	1.59902	1.27276	1.23618
405	1.63946	1.66692	2.78385	1.42305	2.77919	2.00471	1.80762	2.28318	1.75246	2.70527	1.69734	1.95429	1.42427	1.73577	2.04523	1.18311	1.54384	1.7389	1.54981	1.55055	405	1.86594	1.42738	1.48791	2.18375	1.56551	2.40028	1.87566	1.34782	1.52486	1.41128	1.28559	1.24675	1.38396	1.29421	1.29068	1.2953	1.29061	1.57645	1.28416	1.24191
410	1.64752	1.6716	2.76482	1.42077	2.78901	1.99413	1.80078	2.27844	1.73911	2.69948	1.68999	1.99056	1.42189	1.73772	2.05424	1.17759	1.54407	1.75586	1.55831	1.53257	410	1.86334	1.42551	1.4894	2.14934	1.57154	2.3792	1.91898	1.34638	1.50393	1.40856	1.28169	1.2441	1.38965	1.28655	1.28987	1.27862	1.29085	1.5904	1.27513	1.23705
415	1.64308	1.66324	2.75717	1.42136	2.77808	1.98641	1.79725	2.28137	1.74122	2.70171	1.68139	1.98107	1.42246	1.72402	2.08497	1.18227	1.55778	1.75405	1.56842	1.54223	415	1.85587	1.41635	1.48463	2.14625	1.58941	2.37609	1.89591	1.37499	1.54465	1.3992	1.26394	1.24595	1.39075	1.2958	1.28131	1.28173	1.30521	1.60566	1.27803	1.24084
420	1.63771	1.66786	2.73095	1.41882	2.79458	1.99338	1.79708	2.28424	1.69625	2.74473	1.65521	1.97867	1.41999	1.72654	2.06989	1.18357	1.54432	1.75353	1.52468	1.53779	420	1.83739	1.42033	1.48292	2.15064	1.6058	2.35518	1.88658	1.3557	1.56624	1.40214	1.28343	1.24933	1.38767	1.30078	1.29908	1.2783	1.30598	1.59692	1.28644	1.24279
425	1.62622	1.67028	2.70931	1.4063	2.76898	1.98735	1.7947	2.28752	1.6585	2.73058	1.67135	1.97454	1.40744	1.73287	2.08218	1.18399	1.53709	1.7651	1.51376	1.53456	425	1.84963	1.41791	1.47496	2.08138	1.55643	2.34693	1.89989	1.35397	1.51518	1.40023	1.27824	1.24308	1.39119	1.29157	1.30063	1.27487	1.29487	1.58287	1.28116	1.239
430	1.63376	1.66317	2.70008	1.42055	2.7609	1.99362	1.79656	2.31355	1.64057	2.73758	1.70994	1.96921	1.42165	1.7252	2.08696	1.18966	1.52817	1.77635	1.50615	1.56662	430	1.85154	1.41681	1.46777	2.09513	1.62159	2.3587	1.87934	1.32892	1.56319	1.40202	1.26511	1.2358	1.386	1.29126	1.29995	1.28811	1.26588	1.61229	1.28294	1.23226
435	1.63512	1.66151	2.71881	1.42556	2.75598	1.97664	1.7889	2.30918	1.64276	2.75697	1.65904	1.97771	1.4266	1.73937	2.09297	1.18485	1.52172	1.76332	1.49485	1.56495	435	1.8364	1.41538	1.46807	2.12211	1.57904	2.34667	1.89577	1.34443	1.51458	1.3971	1.26039	1.24122	1.38886	1.27605	1.29926	1.2872	1.27285	1.59346	1.29795	1.23649
440	1.64576	1.65207	2.69593	1.4205	2.75879	1.97948	1.78006	2.31416	1.68136	2.79452	1.64009	1.97054	1.42156	1.73192	2.09678	1.19009	1.52988	1.75942	1.51522	1.56939	440	1.84645	1.41853	1.46184	2.09685	1.58901	2.36721	1.84205	1.32943	1.5496	1.40064	1.2631	1.24081	1.37906	1.30114	1.29658	1.27456	1.28568	1.606	1.30021	1.23927
445	1.62227	1.67455	2.71652	1.42376	2.74555	1.96251	1.77661	2.29959	1.7032	2.76489	1.6479	1.96246	1.4247	1.72469	2.11965	1.19055	1.53087	1.7642	1.54827	1.56169	445	1.83202	1.40503	1.45834	2.10506	1.59315	2.36957	1.9122	1.3408	1.54076	1.39107	1.27011	1.23669	1.37468	1.30589	1.30389	1.27955	1.27626	1.5701	1.28953	1.23316
450	1.63094	1.65501	2.7002	1.42905	2.74343	1.9576	1.78484	2.32325	1.70287	2.76173	1.65586	2.01207	1.43009	1.72499	2.12009	1.19115	1.53392	1.77415	1.54671	1.56786	450	1.81337	1.40617	1.45373	2.12303	1.57354	2.34095	1.8897	1.32653	1.53969	1.39008	1.24768	1.23431	1.37934	1.27961	1.30529	1.27023	1.283	1.61024	1.30086	1.23194
455	1.63817	1.63902	2.69531	1.43738	2.71413	1.94625	1.78027	2.30529	1.65291	2.79993	1.63214	1.96773	1.4384	1.72815	2.14669	1.18094	1.53016	1.77008	1.51941	1.54788	455	1.82179	1.40839	1.44379	2.11128	1.58424	2.3274	1.92251	1.33241	1.55335	1.39125	1.25206	1.2323	1.36645	1.2728	1.28399	1.27932	1.28312	1.57453	1.28105	1.22696
460	1.64935	1.62892	2.69396	1.43463	2.7231	1.94567	1.8026	2.31942	1.63393	2.79385	1.63097	1.95362	1.43567	1.72449	2.14105	1.18344	1.54435	1.78212	1.50617	1.56386	460	1.826	1.39268	1.44373	2.10244	1.56299	2.31742	1.94604	1.32002	1.51732	1.37261	1.2604	1.22554	1.37024	1.2752	1.29855	1.28165	1.2756	1.58537	1.29317	1.2198
465	1.63724	1.63304	2.68123	1.44109	2.72962	1.93174	1.8013	2.33356	1.61401	2.81352	1.62565	1.95475	1.44222	1.71999	2.14042	1.18186	1.53389	1.7861	1.50412	1.57266	465	1.82369	1.38892	1.43797	2.0951	1.57347	2.32368	1.90954	1.32578	1.52134	1.3687	1.25104	1.21896	1.37163	1.26924	1.30849	1.27747	1.29116	1.59622	1.29564	1.21088
470	1.64515	1.6256	2.67206	1.44149	2.7512	1.92931	1.79681	2.32149	1.59425	2.82543	1.64523	1.97414	1.44253	1.7166	2.14691	1.18906	1.53319	1.79391	1.48928	1.57386	470	1.79177	1.39137	1.44388	2.06803	1.58935	2.30914	1.92549	1.33073	1.52654	1.36646	1.23381	1.22579	1.36837	1.29534	1.3127	1.27117	1.30395	1.57292	1.29774	1.21624
475	1.64142	1.63833	2.68252	1.43127	2.74971	1.92128	1.79003	2.33244	1.61505	2.83764	1.63844	1.98242	1.43231	1.72495	2.16101	1.19112	1.52855	1.79647	1.48488	1.58223	475	1.83045	1.39336	1.43334	2.0893	1.60418	2.29579	1.9286	1.31062	1.53567	1.36944	1.25109	1.22262	1.35956	1.27413	1.29647	1.28582	1.2862	1.59529	1.28008	1.2165
480	1.6472	1.62305	2.66372	1.44328	2.74772	1.90956	1.78552	2.31386	1.64187	2.83752	1.64724	1.98404	1.44432	1.70743	2.17302	1.19034	1.53034	1.78455	1.50828	1.57276	480	1.81794	1.3935	1.43586	2.02493	1.6293	2.28744	1.86923	1.33308	1.55408	1.37243	1.24455	1.21793	1.35233	1.24659	1.29967	1.29023	1.30689	1.60721	1.28689	1.21066
485	1.62736	1.63446	2.6549	1.44091	2.74701	1.91023	1.78119	2.30931	1.63161	2.86209	1.62424	1.96846	1.44185	1.70786	2.17153	1.18402	1.537	1.79532	1.52489	1.57694	485	1.80064	1.39055	1.4207	2.05257	1.62023	2.27292	1.87858	1.32088	1.52679	1.36549	1.24924	1.21782	1.35625	1.26583	1.29471	1.26671	1.28582	1.59851	1.28169	1.20867
490	1.63284	1.62302	2.6398	1.44001	2.754	1.90299	1.77918	2.31632	1.64564	2.86844	1.59459	2.00478	1.44106	1.71703	2.179	1.18671	1.52253	1.79379	1.52242	1.57479	490	1.80447	1.39983	1.36113	2.06109	1.55297	2.28073	1.8618	1.30905	1.49682	1.37908	1.22486	1.22027	1.30466	1.24214	1.2972	1.27383	1.29746	1.61472	1.28037	1.21222
495	1.63273	1.6332	2.62952	1.43621	2.74416	1.8914	1.78092	2.33963	1.59299	2.8633	1.60553	1.99728	1.43723	1.71114	2.19273	1.18696	1.52798	1.78804	1.48914	1.58297	495	1.77623	1.39827	1.32373	2.00983	1.58372	2.2517	1.90579	1.30594	1.52845	1.37637	1.22353	1.22945	1.27076	1.26436	1.29561	1.27622	1.28846	1.57799	1.28358	1.21989
500	1.62531	1.63342	2.60818	1.42945	2.73549	1.87982	1.76435	2.32148	1.58399	2.84653	1.6053	1.96144	1.43052	1.72762	2.20172	1.18395	1.52649	1.79596	1.48635	1.58403	500	1.77516	1.39551	1.34052	2.0214	1.56251	2.24593	1.86509	1.31984	1.48949	1.37442	1.22479	1.22739	1.29109	1.26408	1.28638	1.27887	1.29213	1.56163	1.26495	1.21931
505	1.63154	1.62462	2.60784	1.43999	2.72302	1.8737	1.75987	2.33546	1.58429	2.86387	1.64449	1.99019	1.44096	1.72946	2.21878	1.1834	1.51915	1.81569	1.48667	1.5854	505	1.78926	1.39185	1.3311	1.99293	1.5996	2.25178	1.87321	1.29888	1.52009	1.37178	1.23257	1.23527	1.27567	1.25306	1.28514	1.28608	1.28085	1.56729	1.26945	1.22716
510	1.64062	1.60433	2.5953	1.44767	2.72159	1.86248	1.74106	2.33118	1.57096	2.88521	1.59973	1.96549	1.44857	1.71472	2.20472	1.18528	1.52585	1.80388	1.48032	1.57964	510	1.7693	1.39447	1.35529	1.96848	1.58128	2.27697	1.90412	1.3012	1.49962	1.37616	1.22831	1.22862	1.29821	1.24512	1.2991	1.27672	1.29284	1.59227	1.27983	1.22032
515	1.63455	1.60735	2.58924	1.43817	2.72095	1.85711	1.75486	2.32888	1.55136	2.88434	1.5953	1.96372	1.43924	1.6873	2.25144	1.18598	1.51364	1.80277	1.45751	1.5741	515	1.77292	1.39227	1.36452	1.9797	1.59852	2.27346	1.90295	1.31646	1.49019	1.37418	1.22534	1.23095	1.30157	1.23115	1.2938	1.28099	1.28936	1.56867	1.26473	1.22385
520	1.63309	1.60643	2.56295	1.43123	2.71141	1.8462	1.75762	2.33919	1.54765	2.89069	1.61094	1.94172	1.43224	1.69337	2.22384	1.186	1.52937	1.81565	1.45911	1.60255	520	1.76915	1.39439	1.3661	1.97448	1.60457	2.29211	1.89381	1.31054	1.5158	1.37432	1.23965	1.22277	1.30675	1.25029	1.30215	1.2857	1.29545	1.60971	1.28105	1.2167
525	1.633	1.60285	2.5489	1.4327	2.71448	1.84764	1.7474	2.32761	1.54367	2.89444	1.62469	1.93909	1.43362	1.69369	2.17888	1.18623	1.51158	1.8161	1.4613	1.58925	525	1.77776	1.38026	1.36908	1.97718	1.60431	2.31671	1.89451	1.29433	1.51851	1.3643	1.22884	1.20234	1.30147	1.24134	1.29285	1.28201	1.30773	1.58486	1.27283	1.19638
530	1.62821	1.59379	2.52754	1.41256	2.69618	1.84473	1.75948	2.33315	1.52875	2.90178	1.59365	1.94948	1.41349	1.68627	2.20885	1.18173	1.51194	1.82456	1.46187	1.59473	530	1.76573	1.39177	1.35587	1.97645	1.54312	2.31659	1.90614	1.28703	1.47479	1.37636	1.22425	1.21747	1.29277	1.26688	1.28344	1.28775	1.29345	1.59646	1.27783	1.21209
535	1.63132	1.58422	2.51207	1.41411	2.67855	1.84408	1.76192	2.33888	1.50474	2.887	1.59043	1.94957	1.41493	1.67436	2.22605	1.18218	1.52343	1.82492	1.46687	1.60677	535	1.76588	1.39779	1.34294	1.94677	1.57507	2.34574	1.91932	1.2999	1.50339	1.38375	1.22738	1.22934	1.28424	1.24153	1.28798	1.29038	1.28049	1.58373	1.27353	1.2245
540	1.61693	1.58401	2.49081	1.39985	2.68658	1.83217	1.76065	2.34067	1.48136	2.89432	1.59916	1.91403	1.40067	1.66847	2.2122	1.18613	1.51274	1.824	1.44498	1.60538	540	1.76194	1.40379	1.3345	1.95809	1.56124	2.36722	1.8739	1.28409	1.50141	1.38911	1.22382	1.22528	1.26509	1.26733	1.28818	1.29235	1.28402	1.56388	1.27555	1.22039
545	1.6155	1.58599	2.47341	1.40502	2.65836	1.83036	1.74883	2.3212	1.47485	2.96362	1.5595	1.92788	1.40579	1.66498	2.22462	1.18058	1.50881	1.82525	1.42545	1.59808	545	1.74768	1.406	1.34564	1.95338	1.58486	2.40521	1.87072	1.30296	1.50952	1.38342	1.22069	1.22589	1.28073	1.27544	1.29278	1.30654	1.30234	1.55893	1.28099	1.21863
550	1.61093	1.57696	2.46341	1.4082	2.67111	1.82556	1.73869	2.33379	1.4619	2.94218	1.59603	1.9355	1.40903	1.67244	2.22094	1.18333	1.50737	1.82119	1.41894	1.6121	550	1.75066	1.40122	1.33389	1.94922	1.56825	2.41448	1.85234	1.28171	1.49679	1.38156	1.21823	1.22946	1.2783	1.24407	1.28704	1.29932	1.30194	1.54904	1.26943	1.2214
555	1.60129	1.55625	2.44666	1.39934	2.64463	1.81376	1.74252	2.33123	1.45952	2.93222	1.54323	1.94336	1.40018	1.67237	2.21715	1.18403	1.50233	1.83625	1.41461	1.59569	555	1.74316	1.40337	1.35579	1.93375	1.58646	2.38829	1.87546	1.28763	1.50192	1.38397	1.21997	1.23848	1.29688	1.2446	1.28224	1.29763	1.30943	1.52423	1.26247	1.23008
560	1.60527	1.56177	2.44356	1.40184	2.64607	1.81127	1.75759	2.31341	1.44748	2.92848	1.58334	1.93738	1.40256	1.66504	2.22002	1.1848	1.50377	1.82983	1.38619	1.59092	560	1.75605	1.40464	1.34917	1.93957	1.60254	2.3898	1.87132	1.26583	1.50833	1.3903	1.20219	1.23972	1.27516	1.23743	1.28929	1.28849	1.30212	1.53362	1.26983	1.23127
565	1.61364	1.54947	2.42996	1.40612	2.64153	1.8112	1.76292	2.329	1.45119	2.95444	1.54023	1.89456	1.40687	1.65837	2.19936	1.18646	1.52542	1.82149	1.40846	1.59759	565	1.74049	1.40498	1.34823	1.90169	1.58917	2.3647	1.87774	1.26664	1.51933	1.3844	1.22658	1.22558	1.27969	1.25255	1.28832	1.28703	1.31556	1.53113	1.2642	1.21621
570	1.60877	1.53036	2.42336	1.41011	2.63017	1.80885	1.76926	2.32973	1.49964	2.94464	1.47804	1.90413	1.4109	1.65108	2.21775	1.19055	1.49952	1.84142	1.42865	1.60308	570	1.75755	1.40264	1.35519	1.90823	1.58166	2.34474	1.87123	1.27094	1.51125	1.38447	1.20876	1.2292	1.29371	1.25168	1.30453	1.29855	1.30315	1.53967	1.27842	1.21973
575	1.60577	1.5351	2.42698	1.40798	2.63514	1.80005	1.75068	2.3135	1.52476	2.93256	1.48026	1.88504	1.40876	1.66681	2.22577	1.18721	1.50289	1.8433	1.44514	1.60201	575	1.76199	1.39953	1.35269	1.882	1.59608	2.358	1.82722	1.27812	1.52096	1.37994	1.21841	1.23346	1.28584	1.25393	1.3016	1.30434	1.27939	1.54943	1.27328	1.22365
580	1.61825	1.51978	2.41833	1.41483	2.63254	1.79922	1.75577	2.30761	1.45157	2.96162	1.55605	1.87581	1.41555	1.64956	2.20995	1.18764	1.50028	1.83546	1.37929	1.59571	580	1.7576	1.39834	1.34481	1.89317	1.57315	2.35677	1.86855	1.25513	1.48769	1.37981	1.21778	1.22946	1.2857	1.25314	1.28563	1.29698	1.32086	1.53433	1.27014	1.22039
585	1.61465	1.513	2.41365	1.40017	2.60554	1.80133	1.7497	2.30867	1.43368	2.96487	1.51084	1.85169	1.40096	1.65985	2.20716	1.19028	1.49958	1.83329	1.37809	1.59526	585	1.74963	1.39367	1.34074	1.87761	1.58774	2.36154	1.84293	1.25303	1.50396	1.37256	1.22577	1.23839	1.27666	1.22054	1.29494	1.29957	1.29306	1.52868	1.26943	1.22907
590	1.60113	1.51284	2.41391	1.41895	2.60238	1.79161	1.73669	2.30376	1.41546	2.9662	1.53135	1.88942	1.41974	1.66419	2.21944	1.1868	1.49686	1.83946	1.35332	1.61226	590	1.74535	1.39245	1.34893	1.90666	1.56853	2.35473	1.82741	1.26334	1.49028	1.37415	1.22437	1.23249	1.28725	1.25064	1.30095	1.30686	1.29356	1.48619	1.28513	1.22294

## Sheet: 6B
H2o2_122								MMS_122
	WT_mono			KO_mono					WT_mono			KO_mono
0	1	1	1	2.72017	0.657757	1.89046		0	1	1	1	1.36842	1.89046	1.50292
5	16.207	3.47772	1.77744	54.4142	15.3241	19.0478		10	2.2263	5.10537	6.50146	18.363	36.7229	35.1978
10	175.154	6.75421	4.95007	253.18	115.904	36.5676		20	6.9724	16.0244	21.418	106.429	135.664	88.9503
30	157.089	31.4659	15.5585	300.921	122.722	135.199		45	12.2503	30.3586	36.7989	124.268	40.6611	20.9673
75	12.1575	3.31023	36.5407	39.2327	17.4199	9.39158		75	67.3325	37.7054	45.284	14.991	10.5563	6.46851
120	3.47881	1.20215	16.5489	12.0599	5.25122	2.30934		120	90.2215	18.4124	21.2479	3.46347	4.17284	3.21295
H2o2_138								MMS_138
	WT_poly			KO_poly					WT_poly			KO_poly
0	1	1	1	2.65844	0.593907	5.07046		0	1	1	1	1.77232	2.0047	1.38321
5	12.8434	2.09602	10.1414	63.0204	9.92191	74.1414		10	2.55972	6.91768	7.31898	26.5649	54.7161	40.647
10	57.7233	1.73365	2.9046	125.722	40.4503	138.172		20	7.13895	15.3915	14.1337	76.8756	75.6084	41.4813
30	48.9416	12.8947	8.01286	125.143	35.081	190.572		45	12.1009	23.2575	20.8327	56.2733	47.7705	22.605
75	6.53848	1.94744	13.0743	22.916	7.05582	57.2751		75	48.5236	29.0114	24.003	19.741	23.2999	12.4107
120	3.31532	1.11541	8.80038	9.99939	3.01128	14.7727		120	35.7467	15.9544	14.8025	7.45856	6.8889	4.45302

## Sheet: 8A
Time (sec)	RPE1 WT_RNF114										RPE1 XRCC1KO_RNF114
0	1	1	1	1	1	1	1	1	1	1	1	1	1	1	1	1	1	1
5	0.992365	0.986494	1.00852	1.00317	1.005	1.00461	0.99246	1.01652	0.99327	1.00937	1.00146	1.00465	1.02058	1.00265	1.00386	1.00542	0.99043	1.00135
10	1.00244	0.989755	1.02459	1.03433	1.01315	1.01942	1.00143	1.02547	1.00311	1.0217	1.04454	1.01766	1.06847	1.07303	0.983088	1.00875	1.01188	0.999155
15	1.00849	0.994555	1.02683	1.05923	1.00445	1.0305	1.0121	1.01981	1.0262	1.02954	1.07485	1.05019	1.15957	1.19103	1.01199	1.01255	0.993672	1.00135
20	1.02445	1.00939	1.03335	1.07966	1.011	1.06415	1.03669	1.0316	1.05675	1.05201	1.11699	1.07134	1.31049	1.34923	1.01726	1.01807	0.992781	1.00239
25	1.03326	1.02044	1.03434	1.10001	1.01506	1.09292	1.04471	1.03304	1.09761	1.06047	1.1396	1.13935	1.39458	1.48186	1.0561	1.02147	0.969143	1.01012
30	1.02947	1.02475	1.05781	1.122	1.01877	1.13595	1.07064	1.0328	1.13327	1.07355	1.19416	1.16655	1.49368	1.69128	1.04704	1.02242	0.983251	1.00747
35	1.03921	1.03939	1.0611	1.15517	1.02588	1.1717	1.09225	1.04446	1.19228	1.08927	1.24195	1.21714	1.55888	1.78751	1.11535	1.02107	0.996875	1.00792
40	1.04468	1.05538	1.07137	1.16065	1.03107	1.18148	1.11968	1.0519	1.24444	1.11463	1.31127	1.27361	1.61723	1.89323	1.13699	1.0346	1.02315	1.00816
45	1.05351	1.06533	1.09479	1.19564	1.02969	1.2047	1.14062	1.05811	1.2919	1.12021	1.38022	1.32015	1.71007	2.07607	1.13409	1.03382	1.02944	1.0145
50	1.06312	1.09018	1.11004	1.21666	1.03589	1.22823	1.15889	1.037	1.33572	1.13133	1.44384	1.38305	1.7115	2.15638	1.14826	1.03974	1.0463	1.01807
55	1.07114	1.10105	1.11484	1.23612	1.03331	1.24225	1.17933	1.04521	1.38142	1.13949	1.51581	1.42249	1.8053	2.25146	1.18704	1.03932	1.04407	1.01671
60	1.07868	1.1186	1.12276	1.2599	1.04172	1.25959	1.19011	1.04363	1.3977	1.15327	1.58241	1.46263	1.77325	2.27592	1.21443	1.04869	1.05194	1.01672
65	1.08406	1.12943	1.13875	1.26899	1.05228	1.28266	1.22036	1.0374	1.43157	1.16703	1.62301	1.52688	1.8336	2.32241	1.21798	1.03809	1.05711	1.02011
70	1.093	1.14273	1.15151	1.30228	1.05726	1.30019	1.22987	1.03978	1.45639	1.16817	1.69943	1.54472	1.83694	2.32342	1.28121	1.04223	1.06307	1.02046
75	1.09962	1.16462	1.1559	1.32575	1.0462	1.29645	1.25104	1.0461	1.46545	1.17745	1.75629	1.60292	1.86242	2.37535	1.30857	1.043	1.05918	1.01946
80	1.09682	1.1662	1.1607	1.33511	1.043	1.29712	1.26494	1.03599	1.51054	1.183	1.80891	1.64105	1.8765	2.34833	1.28845	1.03878	1.03663	1.0226
85	1.10398	1.17542	1.12831	1.36038	1.054	1.32244	1.28549	1.04048	1.52958	1.20158	1.86428	1.68781	1.8994	2.36932	1.36181	1.04835	1.06538	1.02255
90	1.11507	1.20603	1.10746	1.37499	1.0528	1.30961	1.30776	1.03298	1.5373	1.21206	1.94025	1.70483	1.94293	2.40239	1.3454	1.04323	1.14704	1.02445
95	1.113	1.21337	1.04621	1.40218	1.05773	1.31262	1.30137	1.03051	1.55906	1.21257	1.95572	1.72608	1.89991	2.4457	1.31836	1.04459	1.08349	1.02351
100	1.12456	1.22831	1.01566	1.41727	1.06215	1.33382	1.32252	1.02752	1.57866	1.21074	2.01362	1.76872	1.97005	2.42906	1.36378	1.04908	1.09258	1.02824
105	1.13097	1.23982	0.965846	1.44506	1.06105	1.30311	1.32957	1.02956	1.5714	1.21644	2.04829	1.79407	1.8899	2.40441	1.3973	1.05048	1.0943	1.02808
110	1.14162	1.25041	1.00933	1.46132	1.06819	1.3162	1.33316	1.03031	1.57574	1.2204	2.08634	1.83108	1.86457	2.4608	1.36529	1.05349	1.09453	1.03143
115	1.14595	1.27073	1.03913	1.49092	1.07788	1.30413	1.34948	1.03235	1.58066	1.22169	2.15145	1.8414	1.904	2.42956	1.37897	1.05726	1.11007	1.02845
120	1.15488	1.27985	1.08019	1.50263	1.07455	1.29982	1.33803	1.02898	1.59592	1.22942	2.17681	1.85753	1.90447	2.43258	1.39501	1.05623	1.11257	1.03205
125	1.15336	1.27349	1.1644	1.51527	1.07078	1.25954	1.34358	1.03073	1.61554	1.22922	2.1948	1.86809	1.93695	2.39323	1.39759	1.05595	1.12364	1.03181
130	1.14994	1.27142	1.19559	1.51132	1.06612	1.28783	1.34255	1.02982	1.60932	1.22759	2.20876	1.84484	1.96039	2.45611	1.40762	1.06179	1.13636	1.03381
135	1.14047	1.28241	1.22781	1.52781	1.0668	1.27957	1.34244	1.03404	1.64018	1.23734	2.24632	1.85595	1.92741	2.49733	1.44056	1.06705	1.13501	1.0368
140	1.14708	1.27363	1.22293	1.53179	1.07226	1.25702	1.33282	1.02777	1.64183	1.23918	2.25773	1.85682	1.96833	2.44615	1.42144	1.07315	1.14058	1.04057
145	1.14372	1.27863	1.23222	1.54454	1.07807	1.24968	1.32877	1.02785	1.64705	1.24456	2.25366	1.87902	1.9917	2.42462	1.42756	1.0818	1.14877	1.03485
150	1.14611	1.27967	1.22313	1.54614	1.07091	1.26479	1.32902	1.03509	1.65311	1.24626	2.26534	1.89214	2.01822	2.40656	1.43088	1.07285	1.16027	1.04152
155	1.14936	1.28506	1.23994	1.56875	1.06964	1.27009	1.33423	1.02954	1.65856	1.25314	2.27087	1.89404	1.99565	2.35534	1.494	1.07746	1.16877	1.03582
160	1.14219	1.28024	1.22128	1.56626	1.07896	1.25569	1.33104	1.01734	1.66905	1.25369	2.27062	1.90362	1.98707	2.32953	1.44584	1.07617	1.16101	1.0391
165	1.14135	1.27831	1.24085	1.57578	1.07384	1.24453	1.33344	1.01944	1.66843	1.25266	2.25436	1.91978	2.02234	2.45348	1.44918	1.07439	1.14211	1.04249
170	1.14988	1.27228	1.2328	1.57566	1.06862	1.24051	1.32372	1.02217	1.66161	1.25387	2.28858	1.89445	1.97279	2.38247	1.50738	1.06483	1.19118	1.05386
175	1.15015	1.27115	1.25799	1.58184	1.08907	1.23206	1.32309	1.02057	1.67299	1.25543	2.29718	1.90071	1.99988	2.34617	1.49587	1.06854	1.16847	1.04643
180	1.14696	1.26978	1.24859	1.57505	1.08175	1.22213	1.31875	1.02329	1.67877	1.25276	2.3028	1.91311	2.00198	2.34006	1.47469	1.06467	1.18951	1.04721
185	1.14532	1.26978	1.2488	1.5829	1.07026	1.22272	1.31226	1.02133	1.68967	1.25365	2.24125	1.91011	1.99082	2.29898	1.48493	1.06703	1.19348	1.04574
190	1.14745	1.26974	1.24864	1.5867	1.08096	1.21338	1.31045	1.02595	1.70437	1.25196	2.25922	1.92117	1.95961	2.3102	1.52499	1.06664	1.19681	1.04619
195	1.14757	1.26355	1.24528	1.58213	1.08094	1.20862	1.31322	1.01907	1.6987	1.242	2.25239	1.90893	1.99037	2.34005	1.55095	1.05946	1.18206	1.04232
200	1.14879	1.26524	1.26719	1.58994	1.08723	1.21576	1.32167	1.03344	1.70298	1.23983	2.28232	1.91738	1.99635	2.31255	1.51857	1.06814	1.2126	1.04306
205	1.14579	1.2788	1.26212	1.60999	1.08841	1.2055	1.30054	1.01725	1.72142	1.24456	2.28529	1.89693	2.03787	2.26172	1.5212	1.07162	1.19817	1.0473
210	1.15533	1.26466	1.26203	1.60422	1.08875	1.19649	1.29425	1.02288	1.72453	1.23537	2.30589	1.90752	2.00164	2.33233	1.47171	1.07078	1.20948	1.04664
215	1.15494	1.27018	1.26767	1.60926	1.08537	1.18486	1.29193	1.02371	1.70113	1.23394	2.30856	1.92496	2.03672	2.31123	1.52587	1.06742	1.22561	1.04638
220	1.15447	1.26198	1.25816	1.6084	1.07718	1.19159	1.28539	1.01421	1.72153	1.23463	2.29299	1.92864	2.00233	2.32593	1.52472	1.06493	1.2097	1.05143
225	1.1494	1.25808	1.26688	1.60558	1.08729	1.18984	1.2846	1.01806	1.70127	1.23532	2.28318	1.92134	2.01754	2.35565	1.52766	1.07233	1.21303	1.0438
230	1.15483	1.25638	1.2619	1.64343	1.08165	1.17251	1.27047	1.01606	1.70087	1.23744	2.29631	1.93273	2.0035	2.31592	1.51445	1.07381	1.21584	1.04804
235	1.15261	1.26015	1.25736	1.65305	1.08776	1.18624	1.26351	1.00151	1.68493	1.23202	2.30935	1.94229	2.00374	2.28083	1.54325	1.06958	1.21371	1.05021
240	1.15639	1.25974	1.26092	1.64586	1.09022	1.17552	1.25107	1.01862	1.69329	1.2376	2.31755	1.94062	2.01576	2.28617	1.48992	1.06748	1.27194	1.05073
245	1.15254	1.26538	1.26593	1.64397	1.10936	1.19934	1.26306	1.01768	1.69626	1.23354	2.33637	1.91721	2.01757	2.31012	1.53198	1.07739	1.25639	1.05071
250	1.1436	1.24351	1.26919	1.64627	1.08663	1.17393	1.26291	1.02301	1.68773	1.23133	2.32443	1.93501	1.97835	2.30498	1.53024	1.0804	1.22167	1.05051
255	1.15494	1.24258	1.26531	1.64967	1.09659	1.17456	1.25781	1.01628	1.69047	1.23326	2.35907	1.92167	2.02202	2.34793	1.53157	1.07595	1.24361	1.05124
260	1.15286	1.2466	1.27936	1.63987	1.08897	1.16645	1.26116	1.01399	1.68798	1.23343	2.37797	1.9483	1.99513	2.35471	1.51259	1.07818	1.23479	1.05164
265	1.14982	1.23357	1.27229	1.63441	1.08858	1.16228	1.25565	1.00089	1.68649	1.22011	2.37113	1.92543	2.04248	2.3366	1.54571	1.07832	1.2465	1.05174
270	1.14498	1.23727	1.2713	1.63398	1.09869	1.15969	1.25097	1.00373	1.71615	1.22034	2.40784	1.90805	1.98792	2.30258	1.53094	1.07955	1.21054	1.05675
275	1.15293	1.24353	1.27076	1.62867	1.0872	1.16081	1.24848	1.00243	1.71713	1.21439	2.35646	1.89263	1.99725	2.28009	1.50952	1.0767	1.23241	1.04894
280	1.15204	1.24828	1.28081	1.61969	1.09243	1.14041	1.25801	1.00006	1.74629	1.22643	2.39131	1.91658	2.02847	2.22952	1.55099	1.07735	1.20411	1.05428
285	1.13869	1.23986	1.26178	1.59104	1.08584	1.15166	1.24841	0.99237	1.73347	1.21294	2.3906	1.89125	1.98646	2.2012	1.51343	1.0824	1.22836	1.05182
290	1.15825	1.24803	1.26366	1.577	1.08744	1.15579	1.24008	0.993597	1.73702	1.21509	2.38744	1.89273	2.0269	2.26687	1.55127	1.08579	1.21704	1.05201
295	1.1558	1.22847	1.25681	1.62396	1.09242	1.15394	1.2493	0.991514	1.73166	1.20734	2.37604	1.89526	2.02566	2.22728	1.53274	1.07933	1.22421	1.05811
300	1.15332	1.23978	1.25792	1.62191	1.09851	1.14979	1.2342	0.993564	1.72371	1.20361	2.36279	1.89118	2.04604	2.2156	1.54448	1.08473	1.2537	1.04734
305	1.15675	1.24366	1.25701	1.6263	1.0922	1.14222	1.22795	0.991405	1.72561	1.23466	2.35581	1.87685	1.96325	2.22876	1.54472	1.07349	1.23165	1.05259
310	1.1486	1.23102	1.24338	1.61898	1.09211	1.13939	1.23326	0.998508	1.71723	1.23592	2.35687	1.88622	2.05835	2.24011	1.58797	1.07662	1.24943	1.04902
315	1.14869	1.23128	1.25356	1.61349	1.09786	1.11096	1.22632	0.999524	1.71861	1.22643	2.36705	1.87284	2.0291	2.1272	1.56316	1.07719	1.25518	1.04896
320	1.15933	1.22961	1.25564	1.63411	1.07536	1.12391	1.21976	0.997675	1.71854	1.22161	2.37452	1.8652	2.01346	2.21257	1.55507	1.07784	1.24006	1.05217
325	1.15357	1.22029	1.26632	1.64661	1.09	1.11725	1.22203	1.00396	1.70267	1.21556	2.37526	1.85397	2.0109	2.19577	1.57726	1.08257	1.25376	1.05373
330	1.14244	1.21607	1.25381	1.63196	1.07329	1.12178	1.21669	1.00411	1.69217	1.21839	2.36272	1.84564	2.00608	2.192	1.59565	1.08418	1.24224	1.05246
335	1.13825	1.21448	1.23722	1.62376	1.0827	1.12675	1.20724	0.994566	1.71195	1.21552	2.38954	1.8455	1.97443	2.16114	1.58441	1.07746	1.2246	1.05647
340	1.14873	1.21003	1.2373	1.62831	1.08041	1.1252	1.21664	0.988926	1.69057	1.20845	2.3633	1.83921	1.986	2.15604	1.53144	1.07603	1.25623	1.0574
345	1.14404	1.21222	1.23114	1.62098	1.07798	1.12624	1.20192	0.998905	1.7106	1.21725	2.354	1.82361	1.97451	2.18913	1.49619	1.07348	1.24801	1.0551
350	1.15165	1.19472	1.19877	1.57862	1.07963	1.11308	1.19851	1.00063	1.71898	1.21605	2.36184	1.84191	1.95112	2.17136	1.55639	1.07674	1.24149	1.05265
355	1.13773	1.21436	1.18802	1.57063	1.06911	1.0974	1.21072	0.995288	1.71832	1.22148	2.37751	1.83475	2.00537	2.14047	1.53124	1.07533	1.26494	1.04978
360	1.12867	1.20186	1.19305	1.55991	1.06619	1.1044	1.19601	0.980624	1.70048	1.21904	2.3592	1.83103	1.97047	2.17935	1.54243	1.0775	1.29005	1.05776
365	1.13369	1.18738	1.1914	1.54793	1.08157	1.10551	1.18963	0.988532	1.69412	1.21769	2.36705	1.84633	1.92125	2.13261	1.55676	1.08497	1.25523	1.05515
370	1.12926	1.19499	1.19022	1.54725	1.06994	1.07846	1.18998	0.983429	1.68341	1.21256	2.34975	1.83732	1.94059	2.17021	1.56463	1.08143	1.26646	1.05018
375	1.13306	1.19163	1.18687	1.53599	1.0848	1.07635	1.18815	0.970158	1.68333	1.20916	2.38257	1.80774	1.90841	2.09801	1.51174	1.07923	1.24934	1.05094
380	1.13604	1.18533	1.18866	1.53557	1.07402	1.10042	1.17786	0.979369	1.71191	1.21036	2.35261	1.81681	1.94724	2.09551	1.49608	1.07696	1.25628	1.05717
385	1.13077	1.19208	1.19464	1.60232	1.08175	1.11645	1.18128	0.984552	1.69706	1.21223	2.35772	1.81759	1.9516	2.01003	1.51075	1.07341	1.26699	1.05269
390	1.13204	1.18883	1.18765	1.60725	1.07598	1.10566	1.1831	0.986733	1.69106	1.20674	2.34946	1.81073	1.93473	2.10559	1.46918	1.06997	1.26148	1.05459
395	1.13251	1.1907	1.18879	1.5979	1.08226	1.10543	1.18393	0.980773	1.71202	1.20792	2.35364	1.79825	1.92455	2.00714	1.55157	1.07241	1.26271	1.05069
400	1.1278	1.18537	1.18704	1.59472	1.07194	1.10003	1.17352	0.985887	1.70544	1.20606	2.36162	1.79919	1.93955	2.03758	1.52103	1.07304	1.25386	1.0536
405	1.12173	1.17657	1.17322	1.58232	1.06482	1.11255	1.17654	0.991409	1.71421	1.20755	2.3561	1.79042	1.86266	1.99469	1.54144	1.06604	1.26902	1.05167
410	1.12294	1.17185	1.1776	1.5737	1.06248	1.10031	1.16462	0.976337	1.71691	1.20119	2.37696	1.7794	1.92262	1.976	1.51089	1.06833	1.3143	1.0569
415	1.11567	1.17563	1.17288	1.58156	1.07336	1.12203	1.16358	0.991842	1.71252	1.20154	2.34769	1.78212	1.88326	2.01516	1.5507	1.06488	1.2517	1.05081
420	1.12279	1.1771	1.21422	1.58143	1.07076	1.09154	1.16303	0.981891	1.70862	1.20808	2.3604	1.78731	1.90072	2.00491	1.50385	1.07036	1.27681	1.05164
425	1.13472	1.16237	1.19923	1.5828	1.09285	1.08689	1.16081	0.979753	1.70131	1.20381	2.35505	1.76286	1.90156	1.98384	1.56534	1.07315	1.26917	1.05182
430	1.13386	1.16052	1.20054	1.57561	1.08337	1.09566	1.16295	0.98249	1.71135	1.19741	2.33803	1.79442	1.97364	1.99972	1.55568	1.0696	1.28854	1.04378
435	1.12807	1.17106	1.21339	1.56966	1.07104	1.09124	1.15716	0.97534	1.71338	1.19692	2.30922	1.79251	1.8941	1.93783	1.55434	1.07292	1.29895	1.04627
440	1.13378	1.15761	1.20451	1.55533	1.07893	1.10968	1.14833	0.979567	1.69821	1.19535	2.34084	1.79489	1.86062	1.95873	1.52631	1.06468	1.29677	1.05049
445	1.12651	1.17154	1.20324	1.55588	1.08207	1.09853	1.15063	0.974095	1.71909	1.18952	2.32347	1.77905	1.9163	1.94724	1.5308	1.07246	1.27472	1.05059
450	1.13006	1.16731	1.20631	1.54116	1.0771	1.08166	1.15747	0.984987	1.72838	1.19824	2.32827	1.7839	1.92403	1.96264	1.5448	1.07268	1.29226	1.05086
455	1.12646	1.1669	1.19451	1.52878	1.07908	1.09066	1.15554	0.979984	1.72422	1.18962	2.3188	1.79728	1.8886	1.97727	1.50624	1.07776	1.27058	1.04642
460	1.12386	1.16933	1.19964	1.5384	1.07606	1.09633	1.14784	0.977465	1.72585	1.1878	2.32375	1.75383	1.8569	1.95092	1.53933	1.07241	1.28169	1.05121
465	1.11992	1.15942	1.18021	1.50622	1.06317	1.07732	1.13568	0.987642	1.73138	1.18479	2.32302	1.76176	1.87595	1.91946	1.50616	1.06316	1.2804	1.05505
470	1.1223	1.15686	1.17814	1.50301	1.07719	1.08046	1.1366	0.976854	1.70583	1.18508	2.32684	1.7661	1.86317	1.93068	1.54416	1.06409	1.29335	1.05225
475	1.11824	1.16156	1.18941	1.50289	1.08103	1.07923	1.13156	0.974068	1.68224	1.19265	2.30195	1.74986	1.85689	1.90308	1.55371	1.06932	1.27034	1.04406
480	1.12451	1.15971	1.17931	1.49369	1.06706	1.09209	1.13299	0.972504	1.69567	1.17532	2.32314	1.71733	1.85483	1.96175	1.5288	1.06735	1.29463	1.04958
485	1.12264	1.15969	1.18757	1.48932	1.07385	1.08633	1.13377	0.976245	1.69016	1.1752	2.32167	1.71667	1.86841	1.96821	1.51747	1.06678	1.29508	1.05048
490	1.1299	1.15938	1.18171	1.47954	1.07041	1.08437	1.13244	0.980199	1.6712	1.17034	2.32758	1.68395	1.84243	1.90585	1.55205	1.0725	1.26948	1.05138
495	1.12688	1.15766	1.17955	1.47404	1.06855	1.08098	1.12881	0.978353	1.68058	1.1649	2.32054	1.70477	1.80884	1.92936	1.50987	1.0681	1.2648	1.05324
500	1.13223	1.15344	1.18291	1.47764	1.07649	1.08142	1.12951	0.979213	1.68939	1.15649	2.28482	1.70513	1.80131	1.89762	1.56902	1.06942	1.30629	1.05716
505	1.13394	1.15019	1.19185	1.47035	1.07267	1.09071	1.1372	0.987868	1.68039	1.16319	2.28822	1.69349	1.82629	1.89797	1.5869	1.06761	1.26562	1.04918
510	1.13072	1.15351	1.18327	1.46703	1.07631	1.08917	1.12175	0.97912	1.67663	1.15943	2.32298	1.71651	1.77102	1.85685	1.57774	1.06926	1.2655	1.05197
515	1.13983	1.13417	1.16717	1.45984	1.0865	1.08049	1.12911	0.992021	1.67835	1.15889	2.30637	1.71795	1.8183	1.92334	1.56206	1.06527	1.243	1.05427
520	1.13086	1.15253	1.17939	1.45404	1.06814	1.09592	1.1376	0.986306	1.65324	1.15758	2.30977	1.68887	1.7766	1.90403	1.57965	1.0643	1.26096	1.05414
525	1.12421	1.14652	1.16379	1.4392	1.07353	1.09772	1.13376	0.983687	1.64247	1.1616	2.29203	1.67745	1.76462	1.89734	1.59572	1.07152	1.26274	1.0514
530	1.12874	1.13297	1.16654	1.42648	1.08549	1.0941	1.14108	0.975228	1.66982	1.16087	2.28365	1.68031	1.76027	1.87869	1.56008	1.07733	1.26311	1.05203
535	1.12985	1.14342	1.16863	1.43586	1.06849	1.0877	1.12817	0.97575	1.66639	1.16386	2.29921	1.66512	1.76772	1.87954	1.55621	1.07439	1.25222	1.0535
540	1.12555	1.13932	1.16523	1.42188	1.06532	1.07355	1.1322	0.973797	1.65788	1.14921	2.29415	1.68502	1.79058	1.85821	1.57351	1.07641	1.25188	1.05344
545	1.13003	1.13613	1.16305	1.428	1.07088	1.06462	1.1317	0.982699	1.67234	1.15104	2.27702	1.71223	1.78048	1.86577	1.60356	1.07986	1.25623	1.05123
550	1.12621	1.13186	1.16512	1.44271	1.07013	1.08582	1.12381	0.970776	1.67117	1.14868	2.26109	1.67281	1.75734	1.93571	1.55339	1.07905	1.26684	1.0496
555	1.13813	1.1354	1.15769	1.44658	1.07296	1.07313	1.11924	0.972043	1.65685	1.13941	2.24935	1.68228	1.76518	1.93712	1.56198	1.07234	1.25918	1.0489
560	1.13883	1.13633	1.16332	1.43299	1.0713	1.07698	1.11871	0.971664	1.64724	1.14608	2.26134	1.67252	1.73252	1.85053	1.52272	1.08108	1.24746	1.05149
565	1.13699	1.12964	1.16546	1.43232	1.07796	1.07505	1.12605	0.96936	1.66512	1.14484	2.25847	1.6745	1.74055	1.85534	1.51267	1.078	1.23011	1.04579
570	1.13375	1.12551	1.15451	1.42452	1.07931	1.08462	1.10717	0.960404	1.65132	1.14827	2.23837	1.65911	1.73866	1.90019	1.54063	1.07343	1.25672	1.04814
575	1.12246	1.12811	1.1422	1.41795	1.07335	1.07919	1.11339	0.980185	1.65718	1.15804	2.21001	1.69152	1.73771	1.81871	1.5067	1.07568	1.22738	1.04881
580	1.13771	1.13072	1.15199	1.41619	1.05955	1.07879	1.10558	0.970774	1.65051	1.15923	2.2424	1.67934	1.71351	1.82342	1.46684	1.08	1.22265	1.05053
585	1.13793	1.12557	1.14825	1.4147	1.06717	1.0814	1.10341	0.972582	1.64606	1.15769	2.23982	1.67918	1.74192	1.80108	1.50728	1.08707	1.17703	1.04852
590	1.12159	1.11651	1.13905	1.40197	1.07244	1.06889	1.10295	0.981594	1.65111	1.15478	2.23237	1.69267	1.72065	1.83945	1.48313	1.07842	1.15496	1.04568
595	1.12771	1.10846	1.14556	1.42392	1.06604	1.07568	1.11327	0.978743	1.6579	1.1602	2.22055	1.68438	1.69515	1.86031	1.5273	1.08529	1.12005	1.04628
600	1.12589	1.10518	1.12303	1.41165	1.06637	1.07316	1.09812	0.98138	1.6324	1.15453	2.18625	1.68219	1.66331	1.79132	1.48877	1.08194	1.14553	1.04753
605	1.12285	1.11695	1.14827	1.41095	1.06206	1.07859	1.11349	0.985438	1.64617	1.13546	2.20084	1.66817	1.71176	1.82447	1.57258	1.07724	1.1618	1.04757
610	1.12437	1.114	1.14627	1.40299	1.06854	1.08369	1.11677	0.989153	1.64667	1.13131	2.22324	1.64964	1.71636	1.78018	1.55928	1.08461	1.16514	1.05231
615	1.12821	1.11284	1.14605	1.40955	1.05507	1.07974	1.10354	0.980213	1.63589	1.12897	2.21906	1.65139	1.72634	1.79111	1.53878	1.08304	1.19433	1.04958
620	1.13524	1.11987	1.14302	1.40378	1.06753	1.0741	1.09966	0.984133	1.62993	1.1315	2.21357	1.6263	1.712	1.80667	1.60089	1.08207	1.17277	1.0494
625	1.13119	1.1257	1.13601	1.3966	1.05785	1.07339	1.11003	0.985829	1.63675	1.13081	2.20229	1.65461	1.68151	1.7427	1.5153	1.08779	1.1606	1.04819
630	1.13307	1.11698	1.13601	1.38349	1.06652	1.07604	1.10337	0.991081	1.63814	1.13395	2.21383	1.63293	1.69277	1.77162	1.54927	1.08854	1.15195	1.04701
635	1.13703	1.11379	1.13271	1.37688	1.07047	1.08444	1.10211	0.98111	1.64014	1.13839	2.21658	1.62198	1.67159	1.71759	1.516	1.09058	1.12447	1.04838
640	1.13369	1.10914	1.1295	1.38536	1.06611	1.07461	1.0981	0.989745	1.62624	1.14623	2.22137	1.62959	1.68498	1.7315	1.52593	1.08479	1.10404	1.05031
645	1.12959	1.11353	1.1267	1.37384	1.06739	1.08687	1.10819	0.994164	1.62485	1.15565	2.20209	1.62675	1.68358	1.71322	1.51404	1.09125	1.10308	1.04439
650	1.1313	1.1155	1.12985	1.37401	1.0728	1.07303	1.10649	0.991678	1.63525	1.1468	2.19517	1.61564	1.6543	1.78447	1.51999	1.08778	1.10014	1.04509
655	1.12446	1.12294	1.12816	1.36506	1.05796	1.08668	1.1107	0.997	1.65064	1.16083	2.19624	1.62702	1.66697	1.72113	1.49704	1.08573	1.04898	1.04764
660	1.12828	1.12468	1.12481	1.35498	1.06586	1.06932	1.10839	0.990554	1.64719	1.1682	2.15268	1.61017	1.63862	1.70695	1.52753	1.08666	1.03457	1.04885
665	1.12883	1.12535	1.12319	1.35211	1.06927	1.07155	1.1107	0.997103	1.6056	1.16036	2.16449	1.60668	1.63543	1.7138	1.50608	1.08406	1.01764	1.04762
670	1.11763	1.12479	1.12145	1.35019	1.06669	1.06772	1.10448	0.98682	1.60996	1.16149	2.15796	1.604	1.6098	1.6879	1.51543	1.08749	1.02137	1.04634
675	1.13247	1.13429	1.11889	1.34091	1.07393	1.07031	1.09617	0.984707	1.58936	1.1597	2.16997	1.60248	1.62765	1.6549	1.51657	1.09102	1.01888	1.04668
680	1.12734	1.13188	1.11736	1.34967	1.06756	1.06779	1.10035	0.990986	1.61404	1.15457	2.1381	1.61484	1.6381	1.66022	1.5846	1.0919	1.01669	1.05066
685	1.13117	1.12993	1.12297	1.35591	1.05336	1.0629	1.11405	0.979849	1.61056	1.15324	2.1309	1.60431	1.6739	1.64929	1.57194	1.08489	1.074	1.04386
690	1.12654	1.12609	1.1072	1.35115	1.05038	1.08076	1.09843	0.985291	1.59842	1.1576	2.13639	1.61266	1.60345	1.61588	1.51733	1.08912	1.11175	1.04709
695	1.11908	1.12829	1.10911	1.34043	1.06171	1.07608	1.0948	0.979119	1.60939	1.16213	2.17391	1.60208	1.61678	1.56026	1.50804	1.08811	1.11272	1.04132
700	1.12011	1.13113	1.11233	1.34047	1.05595	1.07296	1.10266	0.988951	1.59632	1.16477	2.14638	1.59389	1.58376	1.57357	1.47898	1.08945	1.09207	1.04575
705	1.1216	1.13348	1.116	1.34044	1.05793	1.07562	1.09631	0.985897	1.59943	1.16336	2.16384	1.59445	1.6117	1.57633	1.49427	1.08836	1.17178	1.04307
710	1.11827	1.12099	1.1163	1.3296	1.05379	1.06923	1.08415	0.976825	1.60108	1.15237	2.13793	1.59078	1.54601	1.5403	1.44911	1.08332	1.15604	1.04269
715	1.11362	1.11604	1.12459	1.32944	1.05143	1.08571	1.10005	0.988412	1.58473	1.15647	2.14671	1.58205	1.54603	1.52991	1.49437	1.08402	1.1564	1.04368
720	1.11941	1.11687	1.11354	1.3204	1.05097	1.07013	1.10127	0.986582	1.59164	1.15321	2.15644	1.57597	1.54968	1.54942	1.51601	1.08515	1.17616	1.04002
725	1.11063	1.11089	1.12306	1.31255	1.03786	1.06938	1.10134	0.977663	1.58282	1.15845	2.14892	1.59742	1.56254	1.71317	1.48447	1.08297	1.1625	1.04489
730	1.11692	1.10016	1.11115	1.30752	1.04576	1.08079	1.09563	0.982129	1.58534	1.164	2.16749	1.59445	1.63229	1.7098	1.51613	1.08479	1.1845	1.04048
735	1.10993	1.09779	1.10756	1.30298	1.04714	1.08675	1.08678	0.980089	1.5781	1.16069	2.13805	1.58912	1.56582	1.70407	1.49162	1.07801	1.17922	1.04152
740	1.10857	1.08415	1.10102	1.31171	1.06347	1.08901	1.07576	0.974065	1.57288	1.16605	2.13715	1.59161	1.61415	1.707	1.48722	1.08445	1.14341	1.04458
745	1.11232	1.09508	1.11112	1.30244	1.05558	1.07294	1.08582	0.991124	1.58097	1.15688	2.13557	1.58404	1.62388	1.68205	1.45541	1.08519	1.15184	1.04155
750	1.10651	1.09523	1.10491	1.29991	1.0719	1.08056	1.09619	0.987868	1.56	1.1415	2.15803	1.58088	1.57504	1.67906	1.48005	1.08759	1.13906	1.04056
755	1.10386	1.09249	1.09208	1.29139	1.05054	1.08936	1.08172	0.979022	1.55893	1.13781	2.15294	1.57892	1.5715	1.68728	1.46814	1.0893	1.12223	1.04326
760	1.10986	1.09275	1.09869	1.288	1.05922	1.07535	1.08693	0.980323	1.54624	1.12957	2.1335	1.56935	1.55704	1.66973	1.47113	1.09005	1.17265	1.04445
765	1.10156	1.0897	1.08116	1.28987	1.04987	1.08241	1.09303	0.984237	1.56379	1.12553	2.12647	1.55689	1.54289	1.68368	1.44355	1.09195	1.17896	1.04166
770	1.10425	1.08525	1.09018	1.29463	1.04975	1.08158	1.08425	0.976847	1.57132	1.12676	2.12616	1.55515	1.59123	1.7117	1.45365	1.0912	1.19044	1.03647
775	1.10153	1.08208	1.08835	1.28818	1.04553	1.06503	1.09324	0.982092	1.55893	1.12942	2.11645	1.56436	1.54086	1.67937	1.46155	1.09108	1.17531	1.0389
780	1.10256	1.08243	1.08267	1.29292	1.04047	1.07496	1.10049	0.979424	1.57125	1.13593	2.10363	1.55633	1.57531	1.65764	1.44722	1.09381	1.20314	1.04219
785	1.09462	1.08502	1.07804	1.28442	1.04488	1.0713	1.08428	0.977921	1.5588	1.12614	2.11726	1.56685	1.52378	1.63639	1.48477	1.09077	1.20238	1.04113
790	1.09717	1.08603	1.08357	1.28144	1.04461	1.07237	1.09341	0.975454	1.55908	1.12729	2.10162	1.56807	1.54724	1.63863	1.48279	1.09206	1.19082	1.04004
795	1.09358	1.08114	1.07966	1.2863	1.04589	1.07719	1.08909	0.97548	1.56313	1.12359	2.11414	1.56591	1.49124	1.64215	1.46856	1.09063	1.2371	1.03661
800	1.09615	1.08512	1.09059	1.28409	1.03882	1.07984	1.08911	0.982944	1.55112	1.12525	2.09067	1.54044	1.54313	1.63032	1.48456	1.09474	1.21759	1.03861
805	1.10025	1.08766	1.09524	1.2801	1.05136	1.06041	1.08096	0.972465	1.56128	1.12815	2.10255	1.53581	1.5192	1.62731	1.47412	1.08992	1.21544	1.03778
810	1.10282	1.08741	1.08831	1.27959	1.05929	1.06079	1.08857	0.980694	1.54581	1.12711	2.1076	1.53418	1.53509	1.60945	1.43928	1.09179	1.21627	1.03997
815	1.09633	1.07904	1.09033	1.26906	1.04457	1.09118	1.08018	0.971775	1.54484	1.12552	2.07201	1.53	1.51983	1.61203	1.42886	1.08736	1.21356	1.03962
820	1.10315	1.07863	1.08149	1.26754	1.05403	1.07093	1.08591	0.965609	1.56053	1.12196	2.07211	1.52176	1.55968	1.62349	1.4725	1.09312	1.1734	1.04181
825	1.10124	1.07868	1.09227	1.27508	1.05612	1.05867	1.07334	0.977724	1.54126	1.11531	2.05593	1.51733	1.54619	1.6077	1.4725	1.09019	1.18365	1.03805
830	1.1055	1.08326	1.09451	1.26652	1.05355	1.06977	1.08154	0.975487	1.56556	1.11441	2.06423	1.52608	1.51584	1.64384	1.44751	1.08898	1.2072	1.03738
835	1.10465	1.08377	1.08454	1.27033	1.04282	1.06135	1.08078	0.975499	1.54066	1.1119	2.05453	1.52201	1.48318	1.65625	1.4572	1.09363	1.20385	1.03111
840	1.10227	1.08082	1.09257	1.26639	1.05937	1.07334	1.08068	0.991012	1.55742	1.11901	2.03407	1.52447	1.48868	1.65392	1.4438	1.09145	1.18913	1.04076
845	1.10221	1.07367	1.09187	1.26806	1.04832	1.07336	1.08484	0.981123	1.56089	1.11985	2.0495	1.53137	1.50426	1.60707	1.41027	1.09016	1.182	1.03841
850	1.10953	1.07376	1.07913	1.26562	1.06197	1.07551	1.07458	0.983934	1.57212	1.1127	2.04182	1.52432	1.46461	1.63159	1.42479	1.09484	1.19117	1.03613
855	1.10868	1.07778	1.09539	1.2715	1.05619	1.05238	1.07922	0.97212	1.5518	1.11278	2.02546	1.50761	1.46564	1.60724	1.38695	1.09503	1.19758	1.03214
860	1.10919	1.07819	1.10233	1.25845	1.0533	1.07436	1.08472	0.970494	1.57414	1.10962	2.0674	1.51425	1.45486	1.56868	1.44256	1.09144	1.21997	1.03688
865	1.11084	1.07632	1.09237	1.26632	1.0556	1.05923	1.0774	0.971656	1.5513	1.11113	2.06555	1.51016	1.43756	1.57398	1.42442	1.09062	1.24795	1.03799
870	1.10833	1.07238	1.09038	1.2561	1.06094	1.06432	1.07725	0.984168	1.56277	1.11099	2.0602	1.5092	1.44502	1.64495	1.40409	1.09738	1.27593	1.03617
875	1.09726	1.06914	1.09051	1.26054	1.05203	1.06159	1.0789	0.974419	1.55019	1.11204	2.06515	1.51173	1.44384	1.64556	1.46076	1.09355	1.264	1.0323
880	1.10393	1.06547	1.09363	1.25311	1.04579	1.05632	1.07436	0.974175	1.54867	1.11728	2.05702	1.51372	1.45736	1.60021	1.45946	1.09067	1.28019	1.0335
885	1.09441	1.06694	1.09113	1.24968	1.05177	1.07337	1.07954	0.980697	1.57085	1.11531	2.03597	1.49804	1.47147	1.61389	1.45214	1.09376	1.28725	1.02972
890	1.09867	1.06431	1.08265	1.25097	1.05098	1.07341	1.0829	0.98665	1.54906	1.1138	2.03005	1.49048	1.44139	1.61304	1.43814	1.08878	1.25187	1.03348
895	1.09762	1.06409	1.08654	1.27309	1.05628	1.08474	1.08294	0.982389	1.54827	1.10237	2.04643	1.50372	1.46799	1.59356	1.42792	1.08523	1.22515	1.03082
900	1.09258	1.0617	1.09135	1.26551	1.05171	1.05535	1.08484	0.98369	1.55893	1.11056	2.03066	1.49342	1.45588	1.59933	1.47048	1.08161	1.22011	1.03314
905	1.09344	1.05506	1.08196	1.26644	1.05306	1.07041	1.07106	0.9795	1.54969	1.11221	2.02343	1.4919	1.48961	1.59445	1.40084	1.08427	1.27296	1.0309
910	1.10092	1.0593	1.08058	1.26965	1.0456	1.05512	1.07485	0.977724	1.52192	1.11794	2.00887	1.5005	1.48044	1.56552	1.45405	1.07692	1.28924	1.02935
915	1.09674	1.04337	1.08863	1.26569	1.05882	1.05813	1.0786	0.981175	1.54159	1.10512	2.01903	1.49359	1.45016	1.56886	1.3985	1.07474	1.28479	1.03358
920	1.10485	1.04866	1.09957	1.26884	1.05778	1.06393	1.06999	0.978176	1.54413	1.10901	2.01985	1.48309	1.47928	1.51401	1.45782	1.07582	1.30342	1.03136
925	1.10695	1.04617	1.09076	1.27155	1.0656	1.07208	1.07185	0.974638	1.54537	1.11385	2.01595	1.47832	1.50103	1.52204	1.44199	1.07511	1.28648	1.03188
930	1.09723	1.05886	1.09525	1.26357	1.05901	1.05705	1.07138	0.975638	1.54169	1.1039	2.02684	1.48262	1.4369	1.52268	1.47676	1.08003	1.30586	1.03248
935	1.10247	1.05712	1.09576	1.25989	1.0559	1.06788	1.0799	0.971148	1.53065	1.11093	2.01736	1.48193	1.47099	1.47144	1.4157	1.07847	1.32296	1.03249
940	1.09742	1.0638	1.06792	1.26951	1.05142	1.05697	1.07804	0.983326	1.52651	1.11221	1.99674	1.46232	1.46867	1.50881	1.44543	1.07982	1.30788	1.03571
945	1.09977	1.05647	1.07434	1.25621	1.06024	1.06772	1.07337	0.984285	1.52843	1.11038	1.98834	1.47766	1.46502	1.54564	1.44561	1.07737	1.3165	1.02886
950	1.10285	1.04899	1.07449	1.26066	1.04116	1.05578	1.08057	0.983827	1.5098	1.11185	1.98783	1.47935	1.52813	1.49399	1.47807	1.07622	1.29064	1.03513
955	1.09562	1.05438	1.07854	1.25716	1.03451	1.06743	1.07388	0.977957	1.51629	1.09512	1.99393	1.47891	1.461	1.53394	1.49447	1.08059	1.33219	1.02982
960	1.09661	1.04816	1.08009	1.25697	1.04981	1.05562	1.07518	0.978321	1.52497	1.08659	1.99918	1.48623	1.46484	1.52328	1.41644	1.07563	1.32106	1.03028
965	1.09439	1.06107	1.07163	1.25636	1.04609	1.06465	1.06836	0.989995	1.50809	1.08997	1.98168	1.47697	1.45798	1.53376	1.42792	1.07855	1.32122	1.03459
970	1.09994	1.06371	1.07618	1.25632	1.05212	1.04495	1.0821	0.984544	1.51684	1.09534	1.98616	1.46764	1.46031	1.53066	1.43743	1.07783	1.31167	1.03484
975	1.10617	1.06326	1.06838	1.25387	1.05534	1.07342	1.07445	0.981464	1.51082	1.08731	1.97604	1.48918	1.4265	1.50106	1.38372	1.07958	1.32069	1.03438
980	1.10175	1.06309	1.07552	1.25592	1.05172	1.06462	1.0742	0.973918	1.5088	1.09157	1.96683	1.4779	1.43938	1.48321	1.42597	1.07484	1.32924	1.03558
985	1.09839	1.05997	1.06579	1.25802	1.05678	1.04605	1.08827	0.974298	1.51853	1.09696	1.97142	1.46734	1.48226	1.48173	1.43801	1.06856	1.31752	1.0286
990	1.09268	1.05749	1.06927	1.25697	1.05574	1.04761	1.07954	0.96316	1.51877	1.10268	1.95892	1.45632	1.44932	1.51595	1.43486	1.06503	1.33836	1.03285
995	1.09767	1.05491	1.07042	1.25126	1.0556	1.0663	1.07386	0.969898	1.52648	1.09958	1.94424	1.46819	1.41959	1.48899	1.45886	1.07056	1.34377	1.03447
1000	1.08918	1.06759	1.05994	1.25052	1.04341	1.06945	1.06636	0.978426	1.49148	1.09742	1.94366	1.4659	1.43322	1.49485	1.4427	1.07078	1.33051	1.03352
1005	1.09306	1.06566	1.05662	1.24985	1.04199	1.04943	1.07917	0.972348	1.51314	1.09827	1.90491	1.45202	1.41597	1.6032	1.43161	1.07031	1.3331	1.03098
1010	1.08898	1.06238	1.07001	1.25044	1.05272	1.0698	1.07469	0.974338	1.50358	1.10255	1.90483	1.45591	1.47736	1.60413	1.43388	1.07539	1.33478	1.03253
1015	1.093	1.0625	1.06282	1.24555	1.04918	1.05765	1.06717	0.989879	1.49454	1.09982	1.91521	1.46102	1.47235	1.58212	1.4467	1.07059	1.32375	1.031
1020	1.08894	1.06111	1.05207	1.22996	1.05778	1.07156	1.07447	0.984953	1.49233	1.10432	1.92054	1.44943	1.44242	1.54997	1.43044	1.06985	1.33001	1.03034
1025	1.085	1.06073	1.06451	1.23479	1.05116	1.06985	1.08304	0.990769	1.48908	1.09749	1.91622	1.4437	1.43865	1.59029	1.42082	1.07096	1.33073	1.02682
1030	1.08832	1.05625	1.05862	1.22819	1.04622	1.07005	1.08289	0.999803	1.47759	1.09545	1.90349	1.43439	1.42603	1.57675	1.42827	1.07177	1.34327	1.02169
1035	1.0853	1.0586	1.061	1.23448	1.04879	1.05421	1.08343	1.00075	1.47483	1.09404	1.92517	1.43743	1.40847	1.56786	1.43455	1.0703	1.35657	1.02482
1040	1.08984	1.0582	1.05606	1.23114	1.04898	1.06868	1.08193	0.992373	1.47687	1.09014	1.90108	1.44039	1.42914	1.55159	1.39706	1.06979	1.34819	1.02496
1045	1.08347	1.06037	1.05271	1.23225	1.05775	1.06379	1.08513	0.994441	1.48264	1.08713	1.91415	1.41803	1.4186	1.5752	1.43886	1.0712	1.32162	1.02879
1050	1.08882	1.0581	1.05749	1.22829	1.05593	1.07286	1.08431	0.982064	1.47599	1.08731	1.89094	1.40652	1.41609	1.57256	1.39902	1.07619	1.28885	1.0267
1055	1.08835	1.05908	1.04916	1.23107	1.05811	1.05671	1.09177	0.998961	1.46656	1.08512	1.92018	1.42697	1.44099	1.54196	1.40716	1.07819	1.32679	1.02203
1060	1.08251	1.05241	1.04965	1.2329	1.06451	1.06292	1.07343	0.983028	1.47171	1.08642	1.87211	1.41861	1.39302	1.53313	1.43477	1.07284	1.31289	1.02186
1065	1.08932	1.04997	1.04983	1.23496	1.05894	1.07398	1.08079	1.00473	1.48818	1.09204	1.89367	1.43057	1.42661	1.56013	1.44416	1.07013	1.30418	1.0209
1070	1.08294	1.06112	1.04365	1.23406	1.0633	1.06778	1.06837	0.999664	1.48125	1.09235	1.88299	1.43074	1.41474	1.50554	1.46214	1.07499	1.27752	1.02514
1075	1.09187	1.05539	1.04316	1.23154	1.06045	1.06983	1.07203	0.997841	1.50372	1.08981	1.87922	1.42469	1.42901	1.52248	1.43	1.07118	1.28869	1.02615
1080	1.0867	1.06341	1.06203	1.22961	1.05542	1.07157	1.07469	0.999365	1.47951	1.0918	1.89752	1.42126	1.44765	1.50857	1.48398	1.07336	1.27327	1.02235
1085	1.07984	1.06078	1.05363	1.23318	1.0512	1.0677	1.07274	1.00445	1.47185	1.10159	1.87812	1.39994	1.44683	1.49488	1.42006	1.07591	1.26849	1.02211
1090	1.08912	1.0586	1.05292	1.22891	1.07809	1.07422	1.07728	1.00469	1.46362	1.10241	1.87278	1.42029	1.446	1.50974	1.4271	1.07218	1.24867	1.02258
1095	1.08933	1.05936	1.05898	1.22176	1.06448	1.06755	1.06903	1.00274	1.46338	1.09857	1.85583	1.41792	1.44806	1.56652	1.44219	1.07198	1.28864	1.01647
1100	1.08877	1.05893	1.05601	1.23093	1.05616	1.06134	1.08491	0.995627	1.47419	1.10741	1.85315	1.4099	1.42633	1.55938	1.48199	1.0777	1.28828	1.01822
1105	1.08739	1.06014	1.05021	1.23295	1.06321	1.06105	1.07206	0.99655	1.45524	1.1014	1.82848	1.40019	1.42925	1.55742	1.43226	1.07862	1.29544	1.01804
1110	1.09283	1.06042	1.04467	1.23129	1.05051	1.07093	1.06715	0.998503	1.47196	1.10427	1.8222	1.40813	1.43341	1.56743	1.45278	1.07995	1.30863	1.01808
1115	1.09168	1.05834	1.03861	1.22581	1.04568	1.06393	1.06756	1.00155	1.46214	1.11654	1.84349	1.41317	1.39755	1.53134	1.469	1.07628	1.30809	1.0175
1120	1.0882	1.06098	1.03903	1.2348	1.06753	1.08107	1.06706	0.989603	1.46737	1.11147	1.84751	1.41729	1.46293	1.52496	1.42019	1.07591	1.31662	1.01766
1125	1.09182	1.05656	1.04541	1.22804	1.06099	1.06342	1.0792	0.989997	1.45396	1.11554	1.82941	1.42112	1.41013	1.48145	1.41312	1.0757	1.33362	1.02722
1130	1.0936	1.06331	1.03295	1.22963	1.05611	1.07294	1.06526	0.984416	1.46525	1.10421	1.83112	1.4041	1.37865	1.52028	1.38944	1.07638	1.33661	1.01302
1135	1.08883	1.0634	1.02837	1.2133	1.05652	1.06192	1.06038	0.996798	1.465	1.10608	1.82187	1.41967	1.41934	1.53676	1.41797	1.07627	1.31849	1.01411
1140	1.09131	1.05316	1.03237	1.22031	1.05661	1.06788	1.07108	0.992507	1.44875	1.11809	1.80709	1.40423	1.34488	1.47272	1.40246	1.07557	1.31589	1.01689
1145	1.09301	1.04955	1.04367	1.21726	1.05777	1.06187	1.05345	0.984703	1.45761	1.11354	1.80973	1.40572	1.35792	1.55007	1.44807	1.06965	1.32603	1.01686
1150	1.09578	1.04783	1.04895	1.22478	1.05493	1.06718	1.06062	1.00181	1.45039	1.10862	1.78474	1.40874	1.40973	1.55282	1.42186	1.08054	1.33723	1.014
1155	1.0962	1.04849	1.04174	1.21556	1.06439	1.07462	1.06264	0.993275	1.45195	1.10979	1.82293	1.40372	1.42225	1.52635	1.36561	1.07736	1.31969	1.01425
1160	1.09313	1.05661	1.03822	1.22568	1.06302	1.05924	1.06374	1.00139	1.44595	1.1049	1.79615	1.39923	1.41326	1.54754	1.39901	1.07843	1.30984	1.01306
1165	1.09149	1.05658	1.0388	1.21788	1.05596	1.06491	1.06282	0.996269	1.43321	1.09536	1.76772	1.39525	1.40852	1.55629	1.40663	1.0706	1.33468	1.01399
1170	1.09315	1.05212	1.03616	1.21172	1.04876	1.07669	1.05777	0.996358	1.43418	1.10144	1.789	1.37914	1.41353	1.51884	1.42405	1.07571	1.31425	1.01165
1175	1.08974	1.04834	1.03992	1.21601	1.06804	1.06133	1.06094	0.992981	1.41964	1.09834	1.78941	1.39567	1.40505	1.51138	1.38792	1.07858	1.2844	1.01418
1180	1.09627	1.0468	1.04956	1.21681	1.04389	1.0623	1.05465	1.0009	1.42143	1.10375	1.77093	1.39445	1.41066	1.50312	1.39699	1.06886	1.34718	1.01445
1185	1.08795	1.04869	1.03325	1.21727	1.06362	1.06794	1.05994	1.0007	1.41949	1.1037	1.76882	1.39451	1.3505	1.48726	1.41557	1.0642	1.34513	1.0119
1190	1.0932	1.04733	1.04924	1.21108	1.0627	1.05673	1.07532	0.997016	1.42278	1.09975	1.84294	1.39651	1.37916	1.48637	1.39854	1.06542	1.34985	1.01447
1195	1.09162	1.03762	1.02931	1.20664	1.05141	1.07172	1.05927	1.00249	1.42861	1.10074	1.83779	1.37825	1.4067	1.49325	1.33881	1.06755	1.38306	1.01121
1200	1.07456	1.03446	1.02188	1.19069	1.04352	1.06894	1.05416	0.999405	1.42435	1.10501	1.84205	1.38528	1.3696	1.46646	1.35597	1.06701	1.38783	1.00957
1205	1.09103	1.04617	1.02954	1.19186	1.04246	1.09078	1.04726	1.00104	1.42308	1.1087	1.83901	1.37669	1.40014	1.48544	1.40722	1.0721	1.37305	1.01205
1210	1.0771	1.05044	1.02765	1.18802	1.05762	1.06946	1.06886	0.999338	1.41183	1.11472	1.84011	1.37362	1.42424	1.50507	1.36206	1.07116	1.38429	1.0024
1215	1.08513	1.0444	1.02662	1.18967	1.04521	1.0534	1.07123	1.00466	1.41264	1.11342	1.84546	1.36349	1.38045	1.49276	1.41945	1.06791	1.37065	1.01098
1220	1.08462	1.05044	1.03284	1.17811	1.0527	1.07022	1.06838	1.00486	1.40198	1.11227	1.83707	1.37166	1.40658	1.50697	1.4207	1.06776	1.37474	1.01086
1225	1.08629	1.05191	1.03079	1.22151	1.04743	1.05932	1.05021	1.00967	1.3979	1.10505	1.82847	1.37101	1.38399	1.48126	1.35285	1.07253	1.36189	1.01048
1230	1.0914	1.05141	1.03519	1.21258	1.05385	1.0642	1.05459	0.998115	1.41017	1.1001	1.83394	1.36796	1.40622	1.49158	1.3744	1.07217	1.37248	1.00326
1235	1.09254	1.04432	1.04073	1.22056	1.063	1.07065	1.05517	1.00184	1.39907	1.10279	1.81017	1.36631	1.35531	1.50574	1.38064	1.07131	1.3487	1.00639
1240	1.09007	1.04529	1.03146	1.20987	1.04234	1.06251	1.05386	1.006	1.39984	1.10124	1.81761	1.36746	1.40289	1.51229	1.37908	1.07502	1.3675	1.00578
1245	1.09815	1.04583	1.05036	1.20856	1.05913	1.05705	1.05272	1.00369	1.38772	1.1041	1.79121	1.36951	1.39366	1.46234	1.37546	1.05695	1.3775	1.00943
1250	1.08289	1.04062	1.03368	1.20835	1.06164	1.06984	1.05071	0.998308	1.40366	1.09535	1.77644	1.3532	1.35857	1.49452	1.34608	1.0616	1.36949	1.00966
1255	1.08045	1.04427	1.03848	1.20419	1.05028	1.06093	1.05679	0.999702	1.38633	1.09918	1.78531	1.35673	1.39896	1.48115	1.39676	1.06038	1.37079	1.00974
1260	1.09366	1.03926	1.02717	1.20481	1.05373	1.06702	1.05439	1.00005	1.39198	1.09519	1.77111	1.36254	1.3842	1.50706	1.40223	1.06521	1.34385	1.01138
1265	1.09314	1.0412	1.04514	1.21265	1.06311	1.05674	1.05234	1.00997	1.3989	1.1074	1.76389	1.3516	1.40247	1.47509	1.38897	1.0687	1.32989	1.00897
1270	1.09097	1.04293	1.02911	1.19991	1.0578	1.0623	1.04874	1.01359	1.38604	1.10857	1.78144	1.34119	1.39028	1.51678	1.42563	1.06864	1.34429	1.01173
1275	1.09418	1.04274	1.03714	1.20303	1.05601	1.07062	1.05219	0.997413	1.38604	1.10762	1.7718	1.3511	1.31693	1.48827	1.3791	1.07507	1.34468	1.01266
1280	1.08804	1.03727	1.0408	1.19735	1.05101	1.05259	1.05878	1.00053	1.39714	1.10099	1.76633	1.36465	1.37393	1.47875	1.35279	1.07986	1.35542	1.01011
1285	1.07245	1.04304	1.03567	1.20456	1.04341	1.06083	1.06344	1.00122	1.39927	1.11257	1.74946	1.34616	1.38269	1.53118	1.37975	1.07615	1.34682	1.0135
1290	1.081	1.03702	1.0308	1.21191	1.04723	1.06033	1.05521	1.00399	1.37517	1.11113	1.73236	1.36094	1.39824	1.50602	1.36883	1.08096	1.3864	1.01461
1295	1.08296	1.03021	1.07347	1.20347	1.05183	1.06807	1.05103	1.0017	1.38743	1.11483	1.77637	1.36487	1.4013	1.48161	1.37274	1.08316	1.33466	1.01235
1300	1.08157	1.02906	1.06291	1.19481	1.05214	1.04841	1.0641	1.00274	1.38645	1.11424	1.7852	1.35614	1.37459	1.54182	1.36383	1.07864	1.34762	1.00814
1305	1.07373	1.03306	1.057	1.19458	1.05845	1.04211	1.06164	0.997886	1.38275	1.10079	1.77553	1.35453	1.3859	1.5072	1.36333	1.08382	1.37942	1.00915
1310	1.08305	1.0288	1.06223	1.18857	1.05823	1.05198	1.05118	0.991582	1.37588	1.10504	1.77543	1.34427	1.39546	1.51541	1.34834	1.07465	1.37946	1.00437
1315	1.07746	1.03236	1.05644	1.18323	1.05252	1.06164	1.05459	0.988238	1.37647	1.0926	1.77934	1.34227	1.38262	1.50839	1.38164	1.0793	1.38544	1.00792
1320	1.07942	1.03552	1.05731	1.19922	1.0552	1.04357	1.05626	0.990382	1.38483	1.09313	1.76773	1.3471	1.37331	1.50607	1.33897	1.07543	1.4459	1.01008
1325	1.08525	1.0375	1.05755	1.18672	1.06456	1.0569	1.05793	0.988931	1.38511	1.08571	1.77822	1.35499	1.37785	1.52318	1.33817	1.07971	1.41398	0.993299
1330	1.07634	1.03255	1.03969	1.18534	1.06083	1.04332	1.05503	0.987196	1.38524	1.08801	1.7473	1.34205	1.36004	1.51162	1.34204	1.08127	1.4109	1.00214
1335	1.07601	1.03415	1.05273	1.20089	1.06048	1.05076	1.05838	0.998325	1.38752	1.09555	1.77253	1.32865	1.34067	1.48376	1.34167	1.08087	1.41519	1.00311
1340	1.08739	1.02457	1.04697	1.20902	1.06453	1.06115	1.04928	0.996142	1.36745	1.09485	1.78243	1.34911	1.37422	1.51875	1.35022	1.07881	1.46052	0.999997
1345	1.08312	1.0172	1.06065	1.19956	1.06334	1.05586	1.05829	0.994664	1.37423	1.09133	1.79346	1.35754	1.35444	1.47149	1.34831	1.08238	1.41562	1.00453
1350	1.07877	1.01961	1.04467	1.19703	1.0566	1.06122	1.0576	0.998083	1.38497	1.09082	1.7794	1.34474	1.34715	1.47578	1.38294	1.08058	1.42877	1.0032
1355	1.08	1.02025	1.06203	1.19084	1.05886	1.04875	1.05936	0.99522	1.37386	1.08643	1.76254	1.34532	1.34884	1.5219	1.35531	1.08835	1.40258	1.00651
1360	1.08434	1.01991	1.05606	1.19083	1.06565	1.06566	1.04854	0.994529	1.37027	1.07803	1.76824	1.3521	1.3406	1.47209	1.33681	1.08374	1.42875	1.00198
1365	1.07776	1.01917	1.05095	1.19727	1.05529	1.04871	1.05191	0.996928	1.36453	1.07427	1.75656	1.34879	1.35466	1.4833	1.33875	1.0832	1.4059	1.0068
1370	1.07044	1.01337	1.04635	1.18841	1.04085	1.04567	1.05357	0.993826	1.36582	1.07886	1.7665	1.33779	1.36326	1.49257	1.33534	1.08131	1.42577	1.0049
1375	1.07452	1.01956	1.04724	1.18989	1.04948	1.05411	1.05274	0.993934	1.34892	1.08141	1.76155	1.34192	1.35854	1.48744	1.30783	1.08163	1.4124	1.00368
1380	1.07346	1.02172	1.03351	1.17853	1.04219	1.04422	1.04665	0.998982	1.35547	1.07384	1.76873	1.33867	1.37356	1.47005	1.3126	1.07811	1.42732	1.00654
1385	1.07242	1.01898	1.02957	1.17698	1.02702	1.0521	1.05205	0.997181	1.35681	1.0885	1.77219	1.3327	1.37147	1.48891	1.31215	1.08284	1.43832	1.00284
1390	1.06938	1.02189	1.02727	1.17075	1.02347	1.06399	1.05237	1.00159	1.36307	1.08779	1.76431	1.33447	1.3923	1.46154	1.35086	1.08504	1.45774	1.0004
1395	1.08037	1.02866	1.02376	1.16644	1.03309	1.04941	1.06736	1.00294	1.34619	1.09125	1.75371	1.33374	1.36223	1.47441	1.36497	1.07949	1.41649	1.0042
1400	1.07783	1.03907	1.02525	1.16965	1.02344	1.06279	1.06206	1.00225	1.3428	1.0915	1.734	1.32979	1.34796	1.49256	1.37089	1.08372	1.41171	1.0026
1405	1.0745	1.03513	1.02092	1.17125	1.01367	1.06493	1.052	1.00185	1.32631	1.07123	1.74522	1.34016	1.328	1.47091	1.35599	1.08282	1.41959	0.997243
1410	1.08204	1.0325	1.02796	1.15665	1.00861	1.05987	1.04753	0.996102	1.33985	1.08215	1.74382	1.34688	1.35546	1.45272	1.34208	1.08696	1.41686	0.999088
1415	1.08292	1.02062	1.03084	1.17256	1.00536	1.05863	1.05451	1.00192	1.3322	1.07472	1.7201	1.32402	1.35342	1.49962	1.36976	1.08591	1.42184	1.00278
1420	1.07329	1.02792	1.03326	1.16287	0.994704	1.05301	1.05706	1.00283	1.34791	1.0613	1.72985	1.32645	1.36357	1.49627	1.3427	1.08794	1.408	1.00293
1425	1.07652	1.02738	1.04729	1.15112	0.985431	1.07455	1.0491	0.998056	1.34931	1.05853	1.73946	1.31877	1.33807	1.46499	1.35952	1.08465	1.44372	1.00126
1430	1.07994	1.0192	1.0512	1.14901	0.990822	1.06711	1.04319	0.994328	1.34814	1.05744	1.73325	1.32895	1.32547	1.48769	1.30408	1.08695	1.39376	1.00525
1435	1.07044	1.02219	1.07042	1.19589	0.98591	1.05677	1.04125	1.00049	1.33061	1.06805	1.72784	1.33134	1.3331	1.45412	1.3279	1.08293	1.4218	0.997529
1440	1.08522	1.02165	1.07654	1.20061	1.00464	1.05134	1.04599	0.993265	1.33873	1.06767	1.7206	1.31753	1.34978	1.42627	1.37196	1.08208	1.41017	0.999717
1445	1.08262	1.01945	1.06407	1.20835	1.02284	1.05758	1.04013	0.996573	1.33514	1.06642	1.72373	1.31428	1.32351	1.45089	1.31975	1.0875	1.41174	1.00132
1450	1.07194	1.02472	1.06996	1.19538	1.04995	1.05662	1.06361	1.00287	1.33625	1.07832	1.71181	1.32237	1.34681	1.44812	1.35669	1.07926	1.45431	1.00157
1455	1.07862	1.03492	1.05076	1.20762	1.0538	1.06836	1.04168	0.999067	1.33522	1.06909	1.71107	1.30682	1.34278	1.47691	1.33559	1.08229	1.44307	1.00107
1460	1.08569	1.03742	1.05833	1.21768	1.05489	1.05699	1.05058	1.0094	1.31832	1.07654	1.70215	1.3223	1.33634	1.45671	1.33082	1.07905	1.4197	0.995654
1465	1.07342	1.0331	1.04433	1.20563	1.06088	1.04814	1.06234	0.995697	1.32201	1.08329	1.70463	1.32197	1.31916	1.50441	1.3591	1.07725	1.43062	1.00599
1470	1.08131	1.03731	1.05176	1.20905	1.04075	1.05757	1.05275	0.996504	1.33328	1.07885	1.70746	1.31923	1.31291	1.45269	1.36075	1.08202	1.41922	1.00118
1475	1.083	1.03491	1.05757	1.20265	1.0397	1.05937	1.05154	0.998015	1.32728	1.06122	1.70031	1.30784	1.3289	1.44522	1.33865	1.07759	1.40796	1.00397
1480	1.08779	1.02803	1.06432	1.21406	1.05501	1.05802	1.05064	0.994296	1.32537	1.06659	1.70383	1.31017	1.29543	1.442	1.36696	1.07533	1.42361	1.00198
1485	1.075	1.02785	1.05873	1.20036	1.03795	1.05928	1.04832	0.991971	1.32447	1.06158	1.68806	1.30499	1.31879	1.44098	1.34961	1.07414	1.38981	1.00925
1490	1.07707	1.02485	1.05516	1.20124	1.04337	1.0569	1.05286	0.995932	1.31937	1.06725	1.69852	1.29101	1.28788	1.44218	1.38165	1.07067	1.39826	1.0032
1495	1.07967	1.01864	1.07337	1.15583	1.06197	1.07044	1.04498	0.995763	1.32617	1.06556	1.7077	1.3165	1.28734	1.48768	1.30955	1.07026	1.41956	1.00428
1500	1.07475	1.03102	1.07157	1.16347	1.05239	1.05416	1.0528	0.991432	1.33642	1.0756	1.70471	1.29994	1.31901	1.43524	1.35644	1.06715	1.41011	1.00245
1505	1.07228	1.01663	1.0551	1.15861	1.03374	1.0618	1.04579	0.993338	1.33302	1.07636	1.70349	1.30481	1.3076	1.44888	1.33901	1.07192	1.40882	1.00569
1510	1.08057	1.01323	1.06791	1.14795	1.03028	1.0585	1.05086	1.00887	1.32521	1.0808	1.67571	1.30063	1.29397	1.41061	1.31445	1.07223	1.40236	1.00399
1515	1.0761	1.02103	1.07949	1.16716	1.04075	1.04015	1.05375	1.0098	1.3235	1.07922	1.6928	1.31813	1.31241	1.42876	1.33713	1.07113	1.37679	1.00115
1520	1.0793	1.01799	1.07302	1.16531	1.04209	1.05343	1.059	1.00009	1.32176	1.07735	1.68719	1.30206	1.29648	1.42231	1.32748	1.07795	1.40327	1.00177
1525	1.08123	1.0234	1.09179	1.1811	1.04834	1.05151	1.05028	1.00057	1.32833	1.07479	1.67535	1.3063	1.29716	1.42051	1.32301	1.07553	1.38882	1.0017
1530	1.08009	1.02178	1.08377	1.17386	1.03685	1.05093	1.0672	1.00813	1.32561	1.08169	1.67001	1.29661	1.31218	1.42475	1.34079	1.07625	1.41302	1.00135
1535	1.07645	1.01953	1.08137	1.18049	1.04028	1.05265	1.05617	1.00336	1.321	1.08258	1.68425	1.30428	1.33582	1.39983	1.30831	1.08096	1.38998	1.0003
1540	1.07807	1.01659	1.08942	1.18701	1.03606	1.04215	1.05463	1.00758	1.32788	1.07767	1.66119	1.3007	1.3073	1.42931	1.35257	1.07635	1.37438	1.0037
1545	1.07591	1.01808	1.08761	1.18016	1.03576	1.0474	1.06936	1.00341	1.31342	1.08446	1.65894	1.29169	1.30733	1.41219	1.32631	1.07637	1.38822	1.00052
1550	1.06455	1.02554	1.07482	1.17634	1.04494	1.03856	1.05691	0.997944	1.30501	1.082	1.65757	1.29094	1.30461	1.41089	1.33893	1.07558	1.35766	0.997578
1555	1.07648	1.01629	1.07128	1.17389	1.02628	1.04965	1.05141	0.992105	1.30942	1.07897	1.63502	1.28295	1.31685	1.42923	1.30418	1.07243	1.40096	1.00339
1560	1.06343	1.0102	1.07149	1.15887	1.02498	1.07148	1.0529	1.0043	1.30121	1.07328	1.64469	1.29256	1.28772	1.40919	1.30026	1.07345	1.36107	1.00144
1565	1.07464	1.00983	1.07734	1.16849	1.02748	1.04793	1.05474	0.995266	1.30788	1.07118	1.63079	1.27627	1.32734	1.39668	1.31259	1.07362	1.37949	1.0041
1570	1.07822	1.01086	1.07598	1.16152	1.03235	1.06338	1.05307	0.999885	1.295	1.06644	1.62381	1.29748	1.29091	1.38716	1.3481	1.07812	1.38639	0.997329
1575	1.06951	1.00818	1.06331	1.16466	1.00784	1.06795	1.05446	1.00163	1.30703	1.07347	1.61071	1.28486	1.29715	1.39085	1.32895	1.07548	1.36333	1.00258
1580	1.07008	1.00669	1.05256	1.16599	1.02037	1.05581	1.05892	0.995688	1.303	1.07376	1.62567	1.27481	1.29361	1.40286	1.30684	1.07246	1.37754	0.999415
1585	1.07387	1.00402	1.05321	1.16334	1.01641	1.04367	1.06965	1.00561	1.3055	1.08339	1.61603	1.29241	1.28293	1.40459	1.3184	1.07112	1.37938	1.00348
1590	1.06865	1.0032	1.04534	1.15928	1.00903	1.05211	1.04853	1.00667	1.29117	1.08577	1.62416	1.27009	1.28451	1.36749	1.30994	1.07192	1.39803	1.00089
1595	1.06853	1.01646	1.05238	1.15357	1.01204	1.05008	1.05588	1.00144	1.30374	1.08181	1.5721	1.27887	1.30386	1.38817	1.3383	1.07106	1.39144	1.00282
1600	1.06848	1.01327	1.05731	1.15679	1.01252	1.04212	1.06355	1.00612	1.29331	1.0963	1.5894	1.27515	1.31256	1.40233	1.30114	1.07878	1.40062	1.00124
1605	1.0681	1.01858	1.05855	1.16769	1.01799	1.06681	1.05444	0.999552	1.29878	1.09439	1.5722	1.26987	1.31201	1.39296	1.31966	1.07211	1.39176	1.00587
1610	1.07715	1.01389	1.0661	1.15575	1.01781	1.04249	1.06889	1.00466	1.279	1.08632	1.54083	1.26625	1.29042	1.36003	1.30167	1.07053	1.39321	1.0029
1615	1.06597	1.02425	1.06136	1.16222	1.01642	1.05544	1.04928	1.00215	1.28448	1.08488	1.54845	1.26167	1.31457	1.36054	1.29212	1.06627	1.41756	1.00326
1620	1.07329	1.01926	1.05849	1.16401	1.01431	1.04583	1.05147	0.997341	1.29267	1.08975	1.55622	1.24831	1.32687	1.38151	1.34495	1.0621	1.4137	1.00157
1625	1.07511	1.01402	1.06051	1.16148	1.00741	1.04783	1.04388	1.00586	1.28946	1.08199	1.56375	1.25454	1.31398	1.37653	1.31161	1.07344	1.42877	1.00056
1630	1.07184	1.01763	1.04535	1.16213	1.02136	1.04494	1.04628	1.01331	1.28798	1.08045	1.5539	1.24404	1.29404	1.36527	1.30547	1.07381	1.41822	0.999572
1635	1.07947	1.01965	1.05817	1.15364	1.01218	1.05618	1.04378	1.00742	1.28614	1.08308	1.56548	1.2429	1.32087	1.4012	1.31989	1.06627	1.42068	0.998134
1640	1.06708	1.02236	1.04283	1.1422	1.01016	1.05865	1.04797	1.01	1.27517	1.09196	1.53825	1.24144	1.29423	1.38071	1.33186	1.07502	1.40478	0.995463
1645	1.06037	1.02041	1.04576	1.13953	1.01599	1.05242	1.04451	1.01866	1.27034	1.09388	1.54426	1.244	1.29249	1.38626	1.2791	1.07007	1.4189	0.997012
1650	1.06653	1.02292	1.03598	1.13992	1.03507	1.05356	1.0447	1.01875	1.27819	1.09352	1.54648	1.24151	1.31522	1.36918	1.31506	1.06782	1.42615	1.00165
1655	1.07138	1.02002	1.04138	1.1544	1.02737	1.05872	1.04679	1.00946	1.28523	1.0958	1.5668	1.24453	1.25732	1.36086	1.29775	1.07017	1.44651	0.999015
1660	1.07986	1.01985	1.06306	1.1544	1.03808	1.04822	1.04732	1.00806	1.27308	1.08756	1.57259	1.23979	1.28259	1.3543	1.28644	1.07049	1.42214	1.00042
1665	1.07261	1.02431	1.06474	1.14227	1.04827	1.05233	1.0458	1.01554	1.27709	1.08661	1.56127	1.23012	1.30811	1.34911	1.27704	1.0699	1.44285	0.995927
1670	1.06987	1.02093	1.06537	1.13813	1.03915	1.04504	1.04979	1.01008	1.28235	1.08083	1.57149	1.24306	1.29846	1.31737	1.29223	1.0618	1.47682	1.00672
